# Supplementary material for: Anthracene‐Fused Oligo‐BODIPYs: A New Class of π‐Extended NIR‐Absorbing Materials
Source: Angew Chem Int Ed Engl. 2022 Dec 8;62(5):e202214543. doi: 10.1002/anie.202214543 (PMC10107270; doi:10.1002/anie.202214543)
Supplement: Supplementary file 2 — Supporting Information [file ANIE-62-0-s002.cif]

data_03030
_chemical_name_systematic               ?
_chemical_name_common                   JL-376-80_150K
_chemical_formula_moiety                ?
_chemical_formula_sum                   'C50 H42 B2 Cl6 F4 N4'
_chemical_formula_iupac                 ?
_chemical_formula_weight                1009.19

_chemical_melting_point                 ?

_space_group_crystal_system             monoclinic
_space_group_name_H-M_alt               'P 1 21/n 1'
_space_group_name_Hall                  '-P 2yn'
loop_
    _space_group_symop_operation_xyz
    'x, y, z'
    '-x+1/2, y+1/2, -z+1/2'
    '-x, -y, -z'
    'x-1/2, -y-1/2, z-1/2'

_cell_length_a                          12.3932(3)
_cell_length_b                          11.8450(3)
_cell_length_c                          17.4465(4)
_cell_angle_alpha                       90
_cell_angle_beta                        109.7595(10)
_cell_angle_gamma                       90
_cell_volume                            2410.30(10)
_cell_formula_units_Z                   2
_cell_measurement_reflns_used           9954
_cell_measurement_theta_min             2.4507
_cell_measurement_theta_max             25.5142
_cell_measurement_temperature           150.(2)

_exptl_crystal_description              prismatic
_exptl_crystal_colour                   'dark brown-red'
_exptl_crystal_size_max                 0.375
_exptl_crystal_size_mid                 0.217
_exptl_crystal_size_min                 0.080
_exptl_crystal_density_diffrn           1.391
_exptl_crystal_density_meas             ?
_exptl_crystal_density_method           'not measured'
_exptl_crystal_F_000                    1036

_exptl_absorpt_coefficient_mu           0.412
_exptl_absorpt_correction_type          multi-scan
_exptl_absorpt_process_details          sadabs
_exptl_absorpt_correction_T_min         0.90
_exptl_absorpt_correction_T_max         0.97

_exptl_special_details                  
;
; 

_diffrn_ambient_temperature             150.(2)

_diffrn_source                          ?
_diffrn_source_type                     ?

_diffrn_radiation_type                  'Mo K\a'
_diffrn_radiation_wavelength            0.71073
_diffrn_radiation_monochromator         ?

_diffrn_measurement_device_type         'Bruker Kappa Apex II'
_diffrn_measurement_method              '\f and \w scans'

_diffrn_detector_area_resol_mean        8.3333

_diffrn_reflns_number                   30577
_diffrn_reflns_av_R_equivalents         0.0249
_diffrn_reflns_av_unetI/netI            0.0155
_diffrn_reflns_theta_min                2.12
_diffrn_reflns_theta_max                25.34
_diffrn_reflns_theta_full               25.34
_diffrn_measured_fraction_theta_max     0.998
_diffrn_measured_fraction_theta_full    0.998
_diffrn_reflns_limit_h_min              -14
_diffrn_reflns_limit_h_max              14
_diffrn_reflns_limit_k_min              -14
_diffrn_reflns_limit_k_max              14
_diffrn_reflns_limit_l_min              -21
_diffrn_reflns_limit_l_max              20

_refine_special_details                 
;
;

_reflns_number_total                    4399
_reflns_number_gt                       3789
_reflns_threshold_expression            'I > 2\s(I)'

_refine_ls_structure_factor_coef        Fsqd
_refine_ls_matrix_type                  full
_refine_ls_R_factor_all                 0.1347
_refine_ls_R_factor_gt                  0.1216
_refine_ls_wR_factor_gt                 0.3242
_refine_ls_wR_factor_ref                0.3393
_refine_ls_goodness_of_fit_ref          1.050
_refine_ls_restrained_S_all             1.077
_refine_ls_number_reflns                4399
_refine_ls_number_parameters            300
_refine_ls_number_restraints            12
_refine_ls_number_constraints           ?
_refine_ls_hydrogen_treatment           constr
_refine_ls_weighting_scheme             calc
_refine_ls_weighting_details            
    'w=1/[\s^2^(Fo^2^)+(0.1804P)^2^+15.5389P] where P=(Fo^2^+2Fc^2^)/3'

_atom_sites_solution_hydrogens          geom
_atom_sites_solution_primary            ?
_atom_sites_solution_secondary          ?

_refine_ls_shift/su_max                 0.000
_refine_ls_shift/su_mean                0.000
_refine_diff_density_max                2.125
_refine_diff_density_min                -1.879
_refine_ls_extinction_method            none
_refine_ls_extinction_coef              ?

loop_
    _atom_type_symbol
    _atom_type_description
    _atom_type_scat_dispersion_real
    _atom_type_scat_dispersion_imag
    _atom_type_scat_source
    C C 0.0033 0.0016 'International Tables Vol C Tables 4.2.6.8 and 6.1.1.4'
    H H 0.0000 0.0000 'International Tables Vol C Tables 4.2.6.8 and 6.1.1.4'
    B B 0.0013 0.0007 'International Tables Vol C Tables 4.2.6.8 and 6.1.1.4'
    N N 0.0061 0.0033 'International Tables Vol C Tables 4.2.6.8 and 6.1.1.4'
    F F 0.0171 0.0103 'International Tables Vol C Tables 4.2.6.8 and 6.1.1.4'
    Cl Cl 0.1484 0.1585
     'International Tables Vol C Tables 4.2.6.8 and 6.1.1.4'

_computing_data_collection              'Bruker APEX2'
_computing_cell_refinement              'Bruker SAINT'
_computing_data_reduction               'Bruker SAINT'
_computing_structure_solution           'SHELXS-97 (Sheldrick 2008)'
_computing_structure_refinement         'SHELXL-2014/7 (Sheldrick, 2014)'
_computing_molecular_graphics           'Bruker SHELXTL'
_computing_publication_material         'Bruker SHELXTL'

loop_
    _atom_site_type_symbol
    _atom_site_label
    _atom_site_fract_x
    _atom_site_fract_y
    _atom_site_fract_z
    _atom_site_U_iso_or_equiv
    _atom_site_adp_type
    _atom_site_calc_flag
    _atom_site_refinement_flags_adp
    _atom_site_refinement_flags_occupancy
    _atom_site_refinement_flags_posn
    _atom_site_occupancy
    _atom_site_disorder_assembly
    _atom_site_disorder_group
    B B1 0.8568(5) 0.9064(5) 0.5395(4) 0.0247(12) Uani d . . . 1.0 . .
    C C1 0.9633(5) 1.0850(5) 0.6108(4) 0.0347(13) Uani d . . . 1.0 . .
    H H1 1.0152 1.0883 0.5813 0.042 Uiso calc U . R 1.0 . .
    C C2 0.9598(5) 1.1626(5) 0.6709(4) 0.0383(14) Uani d . . . 1.0 . .
    H H2 1.0079 1.2267 0.6888 0.046 Uiso calc U . R 1.0 . .
    C C3 0.8744(5) 1.1286(5) 0.6987(3) 0.0308(12) Uani d . . . 1.0 . .
    H H3 0.8523 1.1642 0.7399 0.037 Uiso calc U . R 1.0 . .
    C C4 0.8249(4) 1.0304(4) 0.6546(3) 0.0246(10) Uani d . . . 1.0 . .
    C C5 0.7376(4) 0.9602(4) 0.6587(3) 0.0204(10) Uani d . . . 1.0 . .
    C C6 0.7054(4) 0.8653(4) 0.6083(3) 0.0202(10) Uani d . . . 1.0 . .
    C C7 0.6229(4) 0.7853(4) 0.6076(3) 0.0183(9) Uani d . . . 1.0 . .
    H H7 0.5747 0.7863 0.6399 0.022 Uiso calc U . R 1.0 . .
    C C8 0.6242(4) 0.7036(4) 0.5508(3) 0.0189(9) Uani d . . . 1.0 . .
    C C9 0.7071(4) 0.7378(4) 0.5155(3) 0.0198(10) Uani d . . . 1.0 . .
    C C10 0.6822(4) 0.9825(4) 0.7210(3) 0.0210(10) Uani d . . . 1.0 . .
    C C11 0.5849(4) 1.0508(4) 0.7030(3) 0.0249(11) Uani d . . . 1.0 . .
    C C12 0.5401(4) 1.0707(5) 0.7647(3) 0.0302(12) Uani d . . . 1.0 . .
    H H12 0.4755 1.119 0.7539 0.036 Uiso calc U . R 1.0 . .
    C C13 0.5864(5) 1.0225(5) 0.8417(3) 0.0308(12) Uani d . . . 1.0 . .
    C C14 0.6815(5) 0.9550(5) 0.8571(3) 0.0304(12) Uani d . . . 1.0 . .
    H H14 0.7141 0.9218 0.9094 0.037 Uiso calc U . R 1.0 . .
    C C15 0.7315(4) 0.9337(4) 0.7979(3) 0.0245(10) Uani d . . . 1.0 . .
    C C16 0.5265(5) 1.0972(5) 0.6188(4) 0.0350(13) Uani d . . . 1.0 . .
    H H16A 0.4754 1.0397 0.585 0.053 Uiso calc U . R 1.0 . .
    H H16B 0.5843 1.1181 0.5945 0.053 Uiso calc U . R 1.0 . .
    H H16C 0.4816 1.164 0.6221 0.053 Uiso calc U . R 1.0 . .
    C C17 0.5332(6) 1.0415(6) 0.9066(4) 0.0443(15) Uani d . . . 1.0 . .
    H H17A 0.5768 0.9999 0.9559 0.067 Uiso calc U . R 1.0 . .
    H H17B 0.4538 1.0146 0.8871 0.067 Uiso calc U . R 1.0 . .
    H H17C 0.5345 1.1223 0.9191 0.067 Uiso calc U . R 1.0 . .
    C C18 0.8354(5) 0.8593(5) 0.8171(3) 0.0344(13) Uani d . . . 1.0 . .
    H H18A 0.8172 0.7929 0.7815 0.052 Uiso calc U . R 1.0 . .
    H H18B 0.8585 0.835 0.8741 0.052 Uiso calc U . R 1.0 . .
    H H18C 0.8982 0.9013 0.8083 0.052 Uiso calc U . R 1.0 . .
    C C19 0.5596(4) 0.6017(4) 0.5268(3) 0.0182(9) Uani d . . . 1.0 . .
    C C20 0.4793(4) 0.5641(4) 0.5605(3) 0.0204(10) Uani d . . . 1.0 . .
    H H20 0.4651 0.6078 0.6018 0.025 Uiso calc U . R 1.0 . .
    C C21 0.4190(4) 0.4636(4) 0.5351(3) 0.0201(10) Uani d . . . 1.0 . .
    C C22 0.3378(4) 0.4236(4) 0.5707(3) 0.0226(10) Uani d . . . 1.0 . .
    H H22 0.3263 0.4679 0.6126 0.027 Uiso calc U . R 1.0 . .
    C C23 0.2757(4) 0.3265(4) 0.5489(3) 0.0230(10) Uani d . . . 1.0 . .
    C C24 0.1961(5) 0.2917(5) 0.5939(3) 0.0312(12) Uani d . . . 1.0 . .
    H H24A 0.1997 0.3477 0.636 0.047 Uiso calc U . R 1.0 . .
    H H24B 0.2196 0.2178 0.6193 0.047 Uiso calc U . R 1.0 . .
    H H24C 0.1175 0.287 0.5555 0.047 Uiso calc U . R 1.0 . .
    F F1 0.8270(3) 0.9499(3) 0.46209(19) 0.0330(8) Uani d . . . 1.0 . .
    F F2 0.9557(2) 0.8413(3) 0.5561(2) 0.0345(8) Uani d . . . 1.0 . .
    N N1 0.8829(4) 1.0057(4) 0.6012(3) 0.0255(9) Uani d . . . 1.0 . .
    N N2 0.7573(3) 0.8363(3) 0.5513(2) 0.0197(9) Uani d . . . 1.0 . .
    C C25 0.2352(6) 0.8114(7) 0.6209(5) 0.072(2) Uani d . . D 1.0 . .
    H H25A 0.1631 0.8559 0.6107 0.086 Uiso calc U P R 0.552(4) A 1
    H H25B 0.1582 0.8485 0.6021 0.086 Uiso calc U P R 0.448(4) A 2
    Cl Cl1A 0.3520(6) 0.8872(6) 0.6788(5) 0.0737(7) Uani d . P D 0.552(4) A 1
    Cl Cl2A 0.2393(4) 0.6847(4) 0.6905(3) 0.0737(7) Uani d . P D 0.552(4) A 1
    Cl Cl3A 0.2412(4) 0.7559(4) 0.5343(3) 0.0737(7) Uani d . P D 0.552(4) A 1
    Cl Cl1B 0.3370(7) 0.9035(7) 0.6890(6) 0.0737(7) Uani d . P D 0.448(4) A 2
    Cl Cl2B 0.2242(5) 0.6887(5) 0.6546(4) 0.0737(7) Uani d . P D 0.448(4) A 2
    Cl Cl3B 0.2901(5) 0.7993(5) 0.5323(3) 0.0737(7) Uani d . P D 0.448(4) A 2

loop_
    _atom_site_aniso_label
    _atom_site_aniso_U_11
    _atom_site_aniso_U_22
    _atom_site_aniso_U_33
    _atom_site_aniso_U_12
    _atom_site_aniso_U_13
    _atom_site_aniso_U_23
    B1 0.027(3) 0.020(3) 0.032(3) -0.005(2) 0.016(2) -0.003(2)
    C1 0.030(3) 0.032(3) 0.046(3) -0.014(2) 0.018(2) -0.009(2)
    C2 0.038(3) 0.029(3) 0.051(4) -0.017(2) 0.018(3) -0.014(3)
    C3 0.032(3) 0.025(3) 0.035(3) -0.007(2) 0.011(2) -0.011(2)
    C4 0.023(2) 0.023(2) 0.028(2) -0.0028(19) 0.009(2) -0.003(2)
    C5 0.017(2) 0.018(2) 0.023(2) 0.0003(18) 0.0030(18) 0.0002(18)
    C6 0.018(2) 0.019(2) 0.022(2) 0.0008(18) 0.0054(18) 0.0000(18)
    C7 0.019(2) 0.016(2) 0.020(2) -0.0012(17) 0.0059(17) -0.0002(17)
    C8 0.017(2) 0.019(2) 0.018(2) 0.0010(17) 0.0035(17) 0.0012(17)
    C9 0.019(2) 0.017(2) 0.021(2) 0.0010(17) 0.0046(18) 0.0007(18)
    C10 0.020(2) 0.017(2) 0.025(2) -0.0037(18) 0.0065(19) -0.0042(18)
    C11 0.021(2) 0.021(2) 0.030(3) -0.0029(19) 0.005(2) -0.001(2)
    C12 0.023(2) 0.030(3) 0.040(3) 0.000(2) 0.014(2) -0.003(2)
    C13 0.028(3) 0.034(3) 0.034(3) -0.012(2) 0.015(2) -0.012(2)
    C14 0.036(3) 0.030(3) 0.023(2) -0.009(2) 0.007(2) -0.004(2)
    C15 0.022(2) 0.023(2) 0.026(2) -0.0037(19) 0.0042(19) -0.0032(19)
    C16 0.031(3) 0.034(3) 0.036(3) 0.005(2) 0.007(2) 0.006(2)
    C17 0.046(4) 0.054(4) 0.042(3) -0.009(3) 0.027(3) -0.010(3)
    C18 0.035(3) 0.033(3) 0.029(3) 0.007(2) 0.003(2) -0.002(2)
    C19 0.018(2) 0.016(2) 0.019(2) -0.0002(17) 0.0051(17) -0.0002(17)
    C20 0.022(2) 0.018(2) 0.021(2) 0.0004(18) 0.0071(18) -0.0037(17)
    C21 0.020(2) 0.019(2) 0.020(2) -0.0010(18) 0.0059(18) -0.0016(18)
    C22 0.024(2) 0.024(2) 0.021(2) 0.0001(19) 0.0099(19) -0.0041(19)
    C23 0.024(2) 0.022(2) 0.025(2) -0.0014(19) 0.011(2) -0.0008(19)
    C24 0.041(3) 0.026(3) 0.036(3) -0.011(2) 0.024(2) -0.008(2)
    F1 0.0436(18) 0.0270(16) 0.0347(17) -0.0074(13) 0.0214(14) -0.0009(13)
    F2 0.0213(15) 0.0293(16) 0.056(2) -0.0023(12) 0.0164(14) -0.0083(14)
    N1 0.023(2) 0.022(2) 0.034(2) -0.0074(17) 0.0129(18) -0.0051(18)
    N2 0.0169(18) 0.0195(19) 0.023(2) -0.0021(15) 0.0074(15) -0.0022(15)
    C25 0.042(4) 0.071(6) 0.085(6) 0.000(4) 0.000(4) -0.017(5)
    Cl1A 0.0685(12) 0.0670(12) 0.0679(13) -0.0086(8) -0.0002(10) -0.0019(10)
    Cl2A 0.0685(12) 0.0670(12) 0.0679(13) -0.0086(8) -0.0002(10) -0.0019(10)
    Cl3A 0.0685(12) 0.0670(12) 0.0679(13) -0.0086(8) -0.0002(10) -0.0019(10)
    Cl1B 0.0685(12) 0.0670(12) 0.0679(13) -0.0086(8) -0.0002(10) -0.0019(10)
    Cl2B 0.0685(12) 0.0670(12) 0.0679(13) -0.0086(8) -0.0002(10) -0.0019(10)
    Cl3B 0.0685(12) 0.0670(12) 0.0679(13) -0.0086(8) -0.0002(10) -0.0019(10)

_geom_special_details                   
;

All esds (except the esd in the dihedral angle between two l.s. planes)
are estimated using the full covariance matrix.  The cell esds are taken
into account individually in the estimation of esds in distances, angles
and torsion angles; correlations between esds in cell parameters are only
used when they are defined by crystal symmetry.  An approximate (isotropic)
treatment of cell esds is used for estimating esds involving l.s. planes.
;

loop_
    _geom_bond_atom_site_label_1
    _geom_bond_atom_site_label_2
    _geom_bond_site_symmetry_2
    _geom_bond_distance
    _geom_bond_publ_flag
    B1 F1 . 1.374(7) ?
    B1 F2 . 1.393(7) ?
    B1 N1 . 1.552(7) ?
    B1 N2 . 1.558(6) ?
    C1 N1 . 1.338(7) ?
    C1 C2 . 1.407(8) ?
    C1 H1 . 0.95 ?
    C2 C3 . 1.367(8) ?
    C2 H2 . 0.95 ?
    C3 C4 . 1.415(7) ?
    C3 H3 . 0.95 ?
    C4 C5 . 1.386(7) ?
    C4 N1 . 1.387(6) ?
    C5 C6 . 1.400(7) ?
    C5 C10 . 1.492(7) ?
    C6 C7 . 1.392(6) ?
    C6 N2 . 1.396(6) ?
    C7 C8 . 1.387(6) ?
    C7 H7 . 0.95 ?
    C8 C9 . 1.424(6) ?
    C8 C19 . 1.431(6) ?
    C9 N2 . 1.370(6) ?
    C9 C23 3_666 1.431(7) ?
    C10 C15 . 1.396(7) ?
    C10 C11 . 1.397(7) ?
    C11 C12 . 1.387(7) ?
    C11 C16 . 1.505(7) ?
    C12 C13 . 1.392(8) ?
    C12 H12 . 0.95 ?
    C13 C14 . 1.374(8) ?
    C13 C17 . 1.508(8) ?
    C14 C15 . 1.395(7) ?
    C14 H14 . 0.95 ?
    C15 C18 . 1.502(7) ?
    C16 H16A . 0.98 ?
    C16 H16B . 0.98 ?
    C16 H16C . 0.98 ?
    C17 H17A . 0.98 ?
    C17 H17B . 0.98 ?
    C17 H17C . 0.98 ?
    C18 H18A . 0.98 ?
    C18 H18B . 0.98 ?
    C18 H18C . 0.98 ?
    C19 C20 . 1.389(7) ?
    C19 C21 3_666 1.424(6) ?
    C20 C21 . 1.396(7) ?
    C20 H20 . 0.95 ?
    C21 C19 3_666 1.424(6) ?
    C21 C22 . 1.430(7) ?
    C22 C23 . 1.365(7) ?
    C22 H22 . 0.95 ?
    C23 C9 3_666 1.431(7) ?
    C23 C24 . 1.510(7) ?
    C24 H24A . 0.98 ?
    C24 H24B . 0.98 ?
    C24 H24C . 0.98 ?
    C25 Cl2B . 1.591(10) ?
    C25 Cl3A . 1.672(9) ?
    C25 Cl1A . 1.712(10) ?
    C25 Cl1B . 1.783(11) ?
    C25 Cl3B . 1.892(10) ?
    C25 Cl2A . 1.920(9) ?
    C25 H25A . 1.0 ?
    C25 H25B . 1.0 ?

loop_
    _geom_angle_atom_site_label_1
    _geom_angle_atom_site_label_2
    _geom_angle_atom_site_label_3
    _geom_angle_site_symmetry_1
    _geom_angle_site_symmetry_3
    _geom_angle
    _geom_angle_publ_flag
    F1 B1 F2 . . 109.7(4) ?
    F1 B1 N1 . . 108.7(4) ?
    F2 B1 N1 . . 108.3(4) ?
    F1 B1 N2 . . 111.6(4) ?
    F2 B1 N2 . . 110.9(4) ?
    N1 B1 N2 . . 107.5(4) ?
    N1 C1 C2 . . 110.1(5) ?
    N1 C1 H1 . . 125.0 ?
    C2 C1 H1 . . 125.0 ?
    C3 C2 C1 . . 107.1(5) ?
    C3 C2 H2 . . 126.4 ?
    C1 C2 H2 . . 126.4 ?
    C2 C3 C4 . . 107.2(5) ?
    C2 C3 H3 . . 126.4 ?
    C4 C3 H3 . . 126.4 ?
    C5 C4 N1 . . 120.0(4) ?
    C5 C4 C3 . . 131.9(5) ?
    N1 C4 C3 . . 108.1(4) ?
    C4 C5 C6 . . 120.7(4) ?
    C4 C5 C10 . . 119.4(4) ?
    C6 C5 C10 . . 119.8(4) ?
    C7 C6 N2 . . 109.8(4) ?
    C7 C6 C5 . . 127.2(4) ?
    N2 C6 C5 . . 123.0(4) ?
    C8 C7 C6 . . 107.2(4) ?
    C8 C7 H7 . . 126.4 ?
    C6 C7 H7 . . 126.4 ?
    C7 C8 C9 . . 107.2(4) ?
    C7 C8 C19 . . 131.0(4) ?
    C9 C8 C19 . . 121.8(4) ?
    N2 C9 C8 . . 109.1(4) ?
    N2 C9 C23 . 3_666 130.3(4) ?
    C8 C9 C23 . 3_666 120.7(4) ?
    C15 C10 C11 . . 121.3(4) ?
    C15 C10 C5 . . 117.8(4) ?
    C11 C10 C5 . . 120.9(4) ?
    C12 C11 C10 . . 117.7(5) ?
    C12 C11 C16 . . 120.5(5) ?
    C10 C11 C16 . . 121.7(5) ?
    C11 C12 C13 . . 122.4(5) ?
    C11 C12 H12 . . 118.8 ?
    C13 C12 H12 . . 118.8 ?
    C14 C13 C12 . . 118.3(5) ?
    C14 C13 C17 . . 120.2(5) ?
    C12 C13 C17 . . 121.5(5) ?
    C13 C14 C15 . . 121.8(5) ?
    C13 C14 H14 . . 119.1 ?
    C15 C14 H14 . . 119.1 ?
    C14 C15 C10 . . 118.5(5) ?
    C14 C15 C18 . . 120.2(5) ?
    C10 C15 C18 . . 121.4(5) ?
    C11 C16 H16A . . 109.5 ?
    C11 C16 H16B . . 109.5 ?
    H16A C16 H16B . . 109.5 ?
    C11 C16 H16C . . 109.5 ?
    H16A C16 H16C . . 109.5 ?
    H16B C16 H16C . . 109.5 ?
    C13 C17 H17A . . 109.5 ?
    C13 C17 H17B . . 109.5 ?
    H17A C17 H17B . . 109.5 ?
    C13 C17 H17C . . 109.5 ?
    H17A C17 H17C . . 109.5 ?
    H17B C17 H17C . . 109.5 ?
    C15 C18 H18A . . 109.5 ?
    C15 C18 H18B . . 109.5 ?
    H18A C18 H18B . . 109.5 ?
    C15 C18 H18C . . 109.5 ?
    H18A C18 H18C . . 109.5 ?
    H18B C18 H18C . . 109.5 ?
    C20 C19 C21 . 3_666 119.4(4) ?
    C20 C19 C8 . . 123.8(4) ?
    C21 C19 C8 3_666 . 116.8(4) ?
    C19 C20 C21 . . 121.5(4) ?
    C19 C20 H20 . . 119.3 ?
    C21 C20 H20 . . 119.3 ?
    C20 C21 C19 . 3_666 119.2(4) ?
    C20 C21 C22 . . 121.6(4) ?
    C19 C21 C22 3_666 . 119.2(4) ?
    C23 C22 C21 . . 124.9(4) ?
    C23 C22 H22 . . 117.5 ?
    C21 C22 H22 . . 117.5 ?
    C22 C23 C9 . 3_666 116.5(4) ?
    C22 C23 C24 . . 119.4(4) ?
    C9 C23 C24 3_666 . 124.0(4) ?
    C23 C24 H24A . . 109.5 ?
    C23 C24 H24B . . 109.5 ?
    H24A C24 H24B . . 109.5 ?
    C23 C24 H24C . . 109.5 ?
    H24A C24 H24C . . 109.5 ?
    H24B C24 H24C . . 109.5 ?
    C1 N1 C4 . . 107.5(4) ?
    C1 N1 B1 . . 126.2(4) ?
    C4 N1 B1 . . 126.3(4) ?
    C9 N2 C6 . . 106.7(4) ?
    C9 N2 B1 . . 130.6(4) ?
    C6 N2 B1 . . 122.6(4) ?
    Cl3A C25 Cl1A . . 116.9(5) ?
    Cl2B C25 Cl1B . . 116.3(6) ?
    Cl2B C25 Cl3B . . 109.4(5) ?
    Cl1B C25 Cl3B . . 102.8(5) ?
    Cl3A C25 Cl2A . . 105.4(5) ?
    Cl1A C25 Cl2A . . 101.6(5) ?
    Cl3A C25 H25A . . 110.8 ?
    Cl1A C25 H25A . . 110.8 ?
    Cl2A C25 H25A . . 110.8 ?
    Cl2B C25 H25B . . 109.4 ?
    Cl1B C25 H25B . . 109.4 ?
    Cl3B C25 H25B . . 109.4 ?

loop_
    _geom_torsion_atom_site_label_1
    _geom_torsion_atom_site_label_2
    _geom_torsion_atom_site_label_3
    _geom_torsion_atom_site_label_4
    _geom_torsion_site_symmetry_1
    _geom_torsion_site_symmetry_2
    _geom_torsion_site_symmetry_3
    _geom_torsion_site_symmetry_4
    _geom_torsion
    _geom_torsion_publ_flag
    N1 C1 C2 C3 . . . . 0.2(7) ?
    C1 C2 C3 C4 . . . . -0.6(7) ?
    C2 C3 C4 C5 . . . . 178.6(6) ?
    C2 C3 C4 N1 . . . . 0.8(6) ?
    N1 C4 C5 C6 . . . . -1.3(7) ?
    C3 C4 C5 C6 . . . . -178.8(5) ?
    N1 C4 C5 C10 . . . . 175.1(4) ?
    C3 C4 C5 C10 . . . . -2.4(9) ?
    C4 C5 C6 C7 . . . . 177.4(5) ?
    C10 C5 C6 C7 . . . . 1.0(7) ?
    C4 C5 C6 N2 . . . . -0.5(7) ?
    C10 C5 C6 N2 . . . . -176.9(4) ?
    N2 C6 C7 C8 . . . . 1.2(5) ?
    C5 C6 C7 C8 . . . . -177.0(4) ?
    C6 C7 C8 C9 . . . . -1.7(5) ?
    C6 C7 C8 C19 . . . . 178.4(5) ?
    C7 C8 C9 N2 . . . . 1.6(5) ?
    C19 C8 C9 N2 . . . . -178.5(4) ?
    C7 C8 C9 C23 . . . 3_666 -176.7(4) ?
    C19 C8 C9 C23 . . . 3_666 3.3(7) ?
    C4 C5 C10 C15 . . . . -88.0(6) ?
    C6 C5 C10 C15 . . . . 88.4(5) ?
    C4 C5 C10 C11 . . . . 91.4(6) ?
    C6 C5 C10 C11 . . . . -92.1(6) ?
    C15 C10 C11 C12 . . . . 1.4(7) ?
    C5 C10 C11 C12 . . . . -178.0(4) ?
    C15 C10 C11 C16 . . . . -175.7(5) ?
    C5 C10 C11 C16 . . . . 4.8(7) ?
    C10 C11 C12 C13 . . . . -2.0(8) ?
    C16 C11 C12 C13 . . . . 175.1(5) ?
    C11 C12 C13 C14 . . . . 1.5(8) ?
    C11 C12 C13 C17 . . . . -177.4(5) ?
    C12 C13 C14 C15 . . . . -0.2(8) ?
    C17 C13 C14 C15 . . . . 178.6(5) ?
    C13 C14 C15 C10 . . . . -0.3(8) ?
    C13 C14 C15 C18 . . . . -180.0(5) ?
    C11 C10 C15 C14 . . . . -0.3(7) ?
    C5 C10 C15 C14 . . . . 179.2(4) ?
    C11 C10 C15 C18 . . . . 179.4(5) ?
    C5 C10 C15 C18 . . . . -1.2(7) ?
    C7 C8 C19 C20 . . . . -1.1(8) ?
    C9 C8 C19 C20 . . . . 178.9(4) ?
    C7 C8 C19 C21 . . . 3_666 179.2(5) ?
    C9 C8 C19 C21 . . . 3_666 -0.8(6) ?
    C21 C19 C20 C21 3_666 . . . 0.0(8) ?
    C8 C19 C20 C21 . . . . -179.7(4) ?
    C19 C20 C21 C19 . . . 3_666 0.0(7) ?
    C19 C20 C21 C22 . . . . 178.8(4) ?
    C20 C21 C22 C23 . . . . 179.9(5) ?
    C19 C21 C22 C23 3_666 . . . -1.3(7) ?
    C21 C22 C23 C9 . . . 3_666 -1.2(7) ?
    C21 C22 C23 C24 . . . . 177.6(5) ?
    C2 C1 N1 C4 . . . . 0.3(7) ?
    C2 C1 N1 B1 . . . . 178.5(5) ?
    C5 C4 N1 C1 . . . . -178.8(5) ?
    C3 C4 N1 C1 . . . . -0.7(6) ?
    C5 C4 N1 B1 . . . . 3.0(8) ?
    C3 C4 N1 B1 . . . . -178.9(5) ?
    F1 B1 N1 C1 . . . . -59.5(7) ?
    F2 B1 N1 C1 . . . . 59.6(7) ?
    N2 B1 N1 C1 . . . . 179.5(5) ?
    F1 B1 N1 C4 . . . . 118.4(5) ?
    F2 B1 N1 C4 . . . . -122.5(5) ?
    N2 B1 N1 C4 . . . . -2.6(7) ?
    C8 C9 N2 C6 . . . . -0.9(5) ?
    C23 C9 N2 C6 3_666 . . . 177.2(5) ?
    C8 C9 N2 B1 . . . . 176.2(4) ?
    C23 C9 N2 B1 3_666 . . . -5.7(8) ?
    C7 C6 N2 C9 . . . . -0.2(5) ?
    C5 C6 N2 C9 . . . . 178.1(4) ?
    C7 C6 N2 B1 . . . . -177.6(4) ?
    C5 C6 N2 B1 . . . . 0.7(7) ?
    F1 B1 N2 C9 . . . . 64.9(6) ?
    F2 B1 N2 C9 . . . . -57.8(7) ?
    N1 B1 N2 C9 . . . . -176.0(4) ?
    F1 B1 N2 C6 . . . . -118.4(5) ?
    F2 B1 N2 C6 . . . . 118.9(5) ?
    N1 B1 N2 C6 . . . . 0.7(6) ?

loop_
    _geom_hbond_atom_site_label_D
    _geom_hbond_atom_site_label_H
    _geom_hbond_atom_site_label_A
    _geom_hbond_site_symmetry_A
    _geom_hbond_distance_DH
    _geom_hbond_distance_HA
    _geom_hbond_distance_DA
    _geom_hbond_angle_DHA
    _geom_hbond_publ_flag
    C1 H1 F1 3_776 0.95 2.37 3.282(6) 161.5 ?
    C25 H25B F2 1_455 1.00 2.36 3.280(8) 151.8 ?

_shelx_res_file                         
;


    03030_0m.res created by SHELXL-2014/7


TITL 03030_0m in P2(1)/n
CELL 0.71073  12.39320  11.84500  17.44650  90.0000 109.7595  90.0000
ZERR    2.00   0.00030   0.00030   0.00040   0.0000   0.0010   0.0000
LATT 1
SYMM 1/2-X, 1/2+Y, 1/2-Z
SFAC C  H  B  N  F  Cl
UNIT 100  84  4  8  8  12
L.S. 20
BOND $H
FMAP 2
PLAN 3
EQIV $1 -x+2, -y+2, -z+1
HTAB C1 F1_$1
EQIV $2 x-1, y, z
HTAB C25 F2_$2
CONF
OMIT     2   1   2
OMIT     0   1   2
OMIT     0   2   1
OMIT    -1   0   1
OMIT     0   0   6
OMIT    -1   1   1
OMIT     1   0   1
OMIT    -4   3   3
OMIT     0   3   4
ACTA
DFIX 1.8 C25 Cl1A C25 Cl1B C25 Cl2A C25 Cl2B C25 Cl3A C25 Cl3B
DANG 2.90 Cl1A Cl2A Cl2A Cl3A Cl3A Cl1A
DANG 2.90 Cl1B Cl2B Cl2B Cl3B Cl3B Cl1B
EADP CL2A CL2B CL1A CL1B CL3A CL3B
TEMP -123.15
SIZE 0.080 0.217 0.375
WGHT    0.180400   15.538900
FVAR       0.15486   0.55158
B1    3    0.856818    0.906392    0.539503    11.00000    0.02695    0.01984 =
         0.03175   -0.00289    0.01592   -0.00486

C1    1    0.963329    1.084960    0.610785    11.00000    0.03000    0.03202 =
         0.04642   -0.00932    0.01845   -0.01380
AFIX  43
H1    2    1.015200    1.088309    0.581321    11.00000   -1.20000
AFIX   0
C2    1    0.959846    1.162629    0.670911    11.00000    0.03756    0.02878 =
         0.05108   -0.01408    0.01823   -0.01663
AFIX  43
H2    2    1.007894    1.226705    0.688829    11.00000   -1.20000
AFIX   0
C3    1    0.874356    1.128574    0.698695    11.00000    0.03209    0.02535 =
         0.03462   -0.01067    0.01074   -0.00686
AFIX  43
H3    2    0.852282    1.164163    0.739907    11.00000   -1.20000
AFIX   0
C4    1    0.824883    1.030400    0.654592    11.00000    0.02274    0.02296 =
         0.02811   -0.00333    0.00855   -0.00282
C5    1    0.737588    0.960212    0.658741    11.00000    0.01706    0.01849 =
         0.02295    0.00016    0.00304    0.00030
C6    1    0.705448    0.865343    0.608272    11.00000    0.01820    0.01861 =
         0.02249   -0.00003    0.00537    0.00081
C7    1    0.622945    0.785269    0.607558    11.00000    0.01858    0.01586 =
         0.01992   -0.00017    0.00589   -0.00115
AFIX  43
H7    2    0.574749    0.786302    0.639874    11.00000   -1.20000
AFIX   0
C8    1    0.624225    0.703648    0.550834    11.00000    0.01731    0.01945 =
         0.01801    0.00118    0.00349    0.00099
C9    1    0.707068    0.737786    0.515455    11.00000    0.01901    0.01730 =
         0.02129    0.00065    0.00458    0.00095
C10   1    0.682242    0.982491    0.721048    11.00000    0.02011    0.01689 =
         0.02519   -0.00420    0.00648   -0.00370
C11   1    0.584917    1.050800    0.703020    11.00000    0.02071    0.02136 =
         0.02994   -0.00113    0.00493   -0.00292
C12   1    0.540138    1.070696    0.764662    11.00000    0.02292    0.02988 =
         0.04023   -0.00349    0.01399    0.00003
AFIX  43
H12   2    0.475495    1.118975    0.753942    11.00000   -1.20000
AFIX   0
C13   1    0.586405    1.022546    0.841655    11.00000    0.02772    0.03396 =
         0.03418   -0.01198    0.01513   -0.01183
C14   1    0.681493    0.954953    0.857071    11.00000    0.03639    0.02955 =
         0.02284   -0.00353    0.00667   -0.00861
AFIX  43
H14   2    0.714080    0.921817    0.909442    11.00000   -1.20000
AFIX   0
C15   1    0.731476    0.933676    0.797859    11.00000    0.02187    0.02278 =
         0.02587   -0.00318    0.00418   -0.00370
C16   1    0.526457    1.097203    0.618805    11.00000    0.03125    0.03410 =
         0.03638    0.00596    0.00699    0.00497
AFIX 137
H16A  2    0.475419    1.039660    0.584990    11.00000   -1.50000
H16B  2    0.584305    1.118137    0.594519    11.00000   -1.50000
H16C  2    0.481587    1.164022    0.622080    11.00000   -1.50000
AFIX   0
C17   1    0.533207    1.041490    0.906629    11.00000    0.04623    0.05403 =
         0.04172   -0.00997    0.02657   -0.00900
AFIX 137
H17A  2    0.576846    0.999931    0.955942    11.00000   -1.50000
H17B  2    0.453755    1.014583    0.887095    11.00000   -1.50000
H17C  2    0.534459    1.122263    0.919062    11.00000   -1.50000
AFIX   0
C18   1    0.835351    0.859253    0.817075    11.00000    0.03547    0.03313 =
         0.02851   -0.00205    0.00288    0.00687
AFIX 137
H18A  2    0.817160    0.792876    0.781458    11.00000   -1.50000
H18B  2    0.858466    0.834965    0.874051    11.00000   -1.50000
H18C  2    0.898219    0.901349    0.808255    11.00000   -1.50000
AFIX   0
C19   1    0.559589    0.601703    0.526830    11.00000    0.01836    0.01607 =
         0.01921   -0.00020    0.00506   -0.00019
C20   1    0.479321    0.564108    0.560526    11.00000    0.02167    0.01805 =
         0.02141   -0.00369    0.00711    0.00038
AFIX  43
H20   2    0.465144    0.607761    0.601808    11.00000   -1.20000
AFIX   0
C21   1    0.419011    0.463601    0.535081    11.00000    0.02018    0.01931 =
         0.02021   -0.00164    0.00588   -0.00099
C22   1    0.337848    0.423578    0.570684    11.00000    0.02406    0.02386 =
         0.02141   -0.00407    0.00988    0.00009
AFIX  43
H22   2    0.326309    0.467920    0.612626    11.00000   -1.20000
AFIX   0
C23   1    0.275713    0.326458    0.548936    11.00000    0.02414    0.02163 =
         0.02507   -0.00085    0.01071   -0.00140
C24   1    0.196127    0.291700    0.593882    11.00000    0.04111    0.02573 =
         0.03554   -0.00805    0.02434   -0.01106
AFIX 137
H24A  2    0.199674    0.347708    0.636010    11.00000   -1.50000
H24B  2    0.219564    0.217813    0.619343    11.00000   -1.50000
H24C  2    0.117492    0.287021    0.555463    11.00000   -1.50000
AFIX   0
F1    5    0.827008    0.949936    0.462095    11.00000    0.04360    0.02696 =
         0.03470   -0.00094    0.02136   -0.00739
F2    5    0.955654    0.841269    0.556077    11.00000    0.02129    0.02935 =
         0.05553   -0.00827    0.01636   -0.00232
N1    4    0.882875    1.005655    0.601161    11.00000    0.02287    0.02239 =
         0.03373   -0.00510    0.01287   -0.00738
N2    4    0.757285    0.836274    0.551342    11.00000    0.01690    0.01946 =
         0.02313   -0.00223    0.00742   -0.00209
MOLE 2
C25   1    0.235228    0.811404    0.620908    11.00000    0.04210    0.07113 =
         0.08522   -0.01715   -0.00011   -0.00017

PART 1
AFIX  13
H25A  2    0.163120    0.855874    0.610656    21.00000   -1.20000
AFIX  13
PART 2
H25B  2    0.158217    0.848507    0.602074   -21.00000   -1.20000
AFIX   0
PART 1
CL1A  6    0.352002    0.887191    0.678817    21.00000    0.06853    0.06704 =
         0.06785   -0.00194   -0.00018   -0.00863
CL2A  6    0.239267    0.684735    0.690532    21.00000    0.06853    0.06704 =
         0.06785   -0.00194   -0.00018   -0.00863
CL3A  6    0.241191    0.755925    0.534332    21.00000    0.06853    0.06704 =
         0.06785   -0.00194   -0.00018   -0.00863

PART 2
CL1B  6    0.336959    0.903521    0.688959   -21.00000    0.06853    0.06704 =
         0.06785   -0.00194   -0.00018   -0.00863
CL2B  6    0.224221    0.688707    0.654600   -21.00000    0.06853    0.06704 =
         0.06785   -0.00194   -0.00018   -0.00863
CL3B  6    0.290097    0.799333    0.532338   -21.00000    0.06853    0.06704 =
         0.06785   -0.00194   -0.00018   -0.00863
PART 3

HKLF 4

REM  03030_0m in P2(1)/n
REM R1 =  0.1216 for    3789 Fo > 4sig(Fo)  and  0.1347 for all    4399 data
REM    300 parameters refined using     12 restraints

END

WGHT      0.1859     14.5922

REM Highest difference peak  2.125,  deepest hole -1.879,  1-sigma level  0.142
Q1    1   0.1969  0.7108  0.5376  11.00000  0.05    2.13
Q2    1   0.2161  0.6858  0.6066  11.00000  0.05    1.71
Q3    1   0.3338  0.8409  0.5391  11.00000  0.05    1.51
;
_shelx_res_checksum                     99693

_shelx_hkl_file                         
;
   1   0   0   -1.03    0.02
  -1   0   0   -1.01    0.02
  -2   0   0  683.41   14.74
  -2   0   0  713.32   14.66
   2   0   0  627.99   14.72
   2   0   0  706.10   14.76
   3   0   0    0.01    0.07
   3   0   0    0.07    0.07
   3   0   0    0.03    0.03
  -3   0   0   -0.01    0.07
  -3   0   0   -0.06    0.07
  -3   0   0    0.09    0.07
   3   0   0    0.02    0.07
   3   0   0    0.07    0.06
  -4   0   0  112.84    2.45
  -4   0   0  106.55    2.44
   4   0   0  114.81    2.45
  -4   0   0  110.55    2.43
   4   0   0  112.00    2.37
   4   0   0  106.64    2.44
   4   0   0  115.49    2.43
   4   0   0  108.44    2.42
   5   0   0   -0.10    0.10
   5   0   0   -0.04    0.09
   5   0   0   -0.02    0.04
  -5   0   0   -0.02    0.10
   5   0   0   -0.13    0.08
  -5   0   0   -0.12    0.09
   5   0   0   -0.06    0.09
  -5   0   0   -0.03    0.10
  -6   0   0    0.66    0.13
   6   0   0    0.58    0.11
  -6   0   0    0.67    0.13
   6   0   0    0.69    0.05
   6   0   0    0.63    0.13
   6   0   0    0.67    0.12
  -6   0   0    0.89    0.13
   6   0   0    0.54    0.13
   7   0   0    0.08    0.09
   7   0   0   -0.03    0.10
  -7   0   0    0.05    0.12
  -7   0   0    0.06    0.11
  -7   0   0    0.13    0.12
   7   0   0   -0.02    0.11
   7   0   0    0.02    0.04
  -8   0   0    0.28    0.14
   8   0   0    0.62    0.14
   8   0   0    0.68    0.12
  -8   0   0    0.54    0.15
   8   0   0    0.72    0.15
  -8   0   0    0.49    0.15
  -9   0   0    0.17    0.14
   9   0   0   -0.12    0.12
   9   0   0    0.15    0.14
   9   0   0    0.02    0.10
  -9   0   0   -0.06    0.15
 -10   0   0   32.32    0.97
 -10   0   0   34.30    0.95
  10   0   0   32.74    0.97
  10   0   0   34.85    0.89
  10   0   0   33.63    0.93
 -11   0   0   -0.02    0.18
  11   0   0    0.34    0.19
  11   0   0    0.05    0.15
 -11   0   0   -0.11    0.17
 -12   0   0    1.40    0.26
  12   0   0    1.62    0.25
  12   0   0    1.38    0.25
  13   0   0    0.04    0.19
 -13   0   0   -0.09    0.21
  14   0   0    5.59    0.44
 -14   0   0    6.07    0.46
   0  -1   0   -0.13    0.02
   0   1   0   -0.14    0.02
  -2  -1   0   12.57    0.32
  -2  -1   0   12.15    0.33
   2  -1   0   10.70    0.28
   2  -1   0   12.23    0.31
   2   1   0   12.35    0.32
  -2   1   0   11.81    0.28
  -2   1   0   11.57    0.31
  -2   1   0   11.79    0.30
   3  -1   0    0.83    0.10
  -3  -1   0    0.45    0.09
  -3  -1   0    0.49    0.08
   3  -1   0    0.61    0.08
  -3  -1   0    0.87    0.11
  -3   1   0    0.49    0.08
   3   1   0    0.65    0.10
  -3   1   0    0.54    0.09
   3   1   0    0.46    0.09
  -3   1   0    0.60    0.05
   3   1   0    0.58    0.09
  -3   1   0    0.66    0.09
  -4  -1   0   13.12    0.38
   4  -1   0   12.70    0.31
  -4  -1   0   13.46    0.38
   4  -1   0   12.71    0.35
  -4  -1   0   13.16    0.40
   4  -1   0   12.84    0.38
   4  -1   0   13.38    0.39
   4   1   0   13.23    0.40
  -4   1   0   13.15    0.39
   4   1   0   12.84    0.37
  -4   1   0   13.15    0.38
  -4   1   0   13.14    0.37
   4   1   0   13.77    0.36
  -4   1   0   13.27    0.31
   4   1   0   12.59    0.38
  -5  -1   0   31.90    0.81
   5  -1   0   31.59    0.79
  -5  -1   0   31.92    0.78
   5  -1   0   31.75    0.75
   5  -1   0   32.81    0.79
   5  -1   0   31.12    0.69
  -5  -1   0   30.42    0.78
   5   1   0   30.82    0.79
  -5   1   0   31.24    0.77
   5   1   0   33.12    0.76
   5   1   0   31.17    0.80
   5   1   0   29.80    0.76
  -5   1   0   31.46    0.79
  -5   1   0   30.77    0.79
   6  -1   0    0.38    0.04
  -6  -1   0    0.27    0.10
   6  -1   0    0.57    0.10
  -6  -1   0    0.45    0.14
   6  -1   0    0.41    0.12
   6  -1   0    0.44    0.13
  -6  -1   0    0.49    0.13
  -6   1   0    0.41    0.13
   6   1   0    0.37    0.11
  -6   1   0    0.44    0.11
   6   1   0    0.60    0.11
   6   1   0    0.43    0.12
  -6   1   0    0.52    0.12
   6   1   0    0.57    0.11
  -7  -1   0   32.99    0.88
   7  -1   0   32.28    0.80
  -7  -1   0   31.47    0.85
   7  -1   0   32.28    0.85
  -7  -1   0   33.05    0.85
   7  -1   0   32.21    0.86
   7   1   0   32.60    0.82
   7   1   0   33.43    0.87
  -7   1   0   31.54    0.83
  -7   1   0   31.56    0.86
   7   1   0   32.44    0.74
   7   1   0   32.45    0.82
  -7   1   0   30.84    0.85
   7   1   0   32.60    0.86
  -8  -1   0   75.02    1.80
   8  -1   0   75.49    1.79
  -8  -1   0   81.25    1.84
   8  -1   0   74.56    1.81
  -8  -1   0   74.94    1.79
   8  -1   0   73.20    1.73
   8   1   0   74.93    1.80
   8   1   0   76.42    1.66
   8   1   0   76.29    1.76
  -8   1   0   79.19    1.79
   8   1   0   74.20    1.82
  -8   1   0   75.74    1.81
   8   1   0   76.23    1.76
  -8   1   0   75.66    1.81
  -9  -1   0    7.27    0.38
   9  -1   0    7.42    0.30
   9  -1   0    7.11    0.37
   9  -1   0    7.45    0.37
  -9  -1   0    7.70    0.41
  -9   1   0    7.33    0.38
   9   1   0    7.00    0.20
  -9   1   0    7.38    0.36
   9   1   0    7.51    0.32
   9   1   0    6.87    0.33
   9   1   0    7.02    0.20
   9   1   0    7.42    0.38
   9   1   0    7.33    0.39
  10  -1   0   21.65    0.72
 -10  -1   0   22.67    0.75
 -10  -1   0   22.40    0.71
  10  -1   0   22.54    0.63
  10  -1   0   21.56    0.70
 -10   1   0   21.99    0.73
  10   1   0   22.16    0.65
 -10   1   0   22.57    0.70
  10   1   0   22.08    0.73
  10   1   0   21.49    0.68
 -11  -1   0    0.59    0.21
  11  -1   0    0.47    0.19
 -11  -1   0    0.52    0.20
  11  -1   0    0.82    0.20
 -11   1   0    0.67    0.22
  11   1   0    0.36    0.16
 -11   1   0    0.35    0.19
  11   1   0    0.65    0.20
  12  -1   0    2.92    0.30
  12  -1   0    2.29    0.29
 -12  -1   0    2.52    0.29
  12   1   0    2.83    0.29
 -12   1   0    2.50    0.29
  12   1   0    2.65    0.31
  13  -1   0    0.78    0.24
 -13  -1   0    0.89    0.26
  13   1   0    0.80    0.28
 -13   1   0    0.93    0.25
  13   1   0    0.61    0.20
  14  -1   0    2.00    0.31
 -14  -1   0    2.48    0.33
 -14   1   0    1.73    0.31
  14   1   0    2.52    0.31
   0  -2   0   91.87    2.00
   0   2   0   93.43    2.01
  -1  -2   0    2.95    0.15
   1  -2   0    3.06    0.15
   1  -2   0    2.95    0.13
  -1   2   0    3.39    0.15
  -1   2   0    2.51    0.13
  -1   2   0    3.11    0.14
  -2  -2   0  391.65    8.65
   2  -2   0  396.19    8.70
   2  -2   0  411.69    8.71
   2  -2   0  399.26    8.72
   2  -2   0  386.47    8.66
  -2  -2   0  402.84    8.74
  -2   2   0  407.47    8.67
   2   2   0  396.90    8.79
   2   2   0  409.49    8.80
  -2   2   0  406.55    8.71
  -2   2   0  422.18    8.80
  -3  -2   0  351.19    7.42
   3  -2   0  333.05    7.35
   3  -2   0  336.96    7.39
   3  -2   0  351.35    7.50
   3  -2   0  348.95    7.38
  -3  -2   0  343.65    7.42
   3   2   0  342.81    7.41
  -3   2   0  346.45    7.59
   3   2   0  339.86    7.47
  -3   2   0  348.42    7.38
  -3   2   0  342.98    7.37
   3   2   0  339.07    7.42
  -4  -2   0  125.00    2.83
  -4  -2   0  129.76    2.83
   4  -2   0  133.45    2.83
   4  -2   0  127.42    2.80
   4  -2   0  126.21    2.77
   4   2   0  128.35    2.85
   4   2   0  126.57    2.83
  -4   2   0  130.06    2.83
   4   2   0  128.86    2.82
   4   2   0  134.96    2.81
  -4   2   0  126.32    2.81
  -4   2   0  130.26    2.77
  -5  -2   0   20.30    0.56
   5  -2   0   20.40    0.56
   5  -2   0   20.14    0.52
   5  -2   0   19.96    0.56
   5  -2   0   19.60    0.47
  -5  -2   0   20.52    0.56
   5   2   0   20.45    0.51
   5   2   0   20.59    0.56
   5   2   0   19.05    0.57
  -5   2   0   20.56    0.56
   5   2   0   20.11    0.54
  -5   2   0   20.12    0.54
  -5   2   0   19.78    0.47
  -5   2   0   19.50    0.56
  -6  -2   0   59.43    1.40
   6  -2   0   59.03    1.35
   6  -2   0   60.44    1.41
  -6  -2   0   58.46    1.40
   6  -2   0   57.76    1.40
  -6   2   0   59.75    1.29
  -6   2   0   59.02    1.41
  -6   2   0   56.16    1.40
   6   2   0   58.45    1.38
   6   2   0   59.45    1.42
   6   2   0   60.44    1.41
   6   2   0   60.66    1.36
  -6   2   0   59.36    1.38
   7  -2   0   12.25    0.43
   7  -2   0   12.27    0.44
   7  -2   0   12.05    0.37
  -7  -2   0   11.84    0.42
  -7  -2   0   12.39    0.44
   7   2   0   11.76    0.43
  -7   2   0   11.98    0.41
  -7   2   0   11.84    0.43
   7   2   0   11.71    0.45
   7   2   0   12.29    0.38
   7   2   0   11.38    0.40
  -7   2   0   12.83    0.43
   8  -2   0   31.90    0.91
  -8  -2   0   34.89    0.92
   8  -2   0   34.33    0.85
   8  -2   0   33.99    0.92
  -8  -2   0   33.30    0.92
   8   2   0   32.83    0.94
   8   2   0   34.98    0.92
   8   2   0   34.65    0.80
  -8   2   0   33.31    0.89
   8   2   0   34.39    0.88
   8   2   0   34.50    0.87
  -8   2   0   34.33    0.92
   9  -2   0    0.07    0.13
  -9  -2   0    0.02    0.15
   9  -2   0   -0.01    0.10
   9  -2   0    0.11    0.15
   9   2   0    0.14    0.14
  -9   2   0    0.03    0.13
   9   2   0    0.01    0.11
   9   2   0    0.01    0.13
   9   2   0    0.09    0.07
   9   2   0    0.08    0.11
  -9   2   0    0.24    0.15
   9   2   0    0.09    0.07
  10  -2   0   -0.05    0.16
  10  -2   0   -0.05    0.11
 -10  -2   0   -0.03    0.17
  10  -2   0   -0.09    0.15
  10   2   0    0.05    0.16
 -10   2   0    0.01    0.16
  10   2   0   -0.02    0.07
  10   2   0    0.19    0.13
 -10   2   0    0.04    0.16
  10   2   0    0.13    0.12
  10   2   0    0.10    0.06
  10   2   0    0.20    0.16
 -11  -2   0    0.12    0.19
  11  -2   0    0.14    0.18
  11  -2   0    0.19    0.18
  11   2   0    0.11    0.13
 -11   2   0    0.18    0.18
  11   2   0    0.12    0.17
  11   2   0   -0.04    0.17
  12  -2   0   24.21    0.82
  12  -2   0   23.19    0.80
 -12  -2   0   24.46    0.81
  12   2   0   23.23    0.74
  12   2   0   23.16    0.82
 -12   2   0   23.36    0.79
  13  -2   0    0.90    0.26
 -13  -2   0    1.14    0.28
 -13   2   0    1.83    0.29
  13   2   0    1.52    0.29
  13   2   0    1.08    0.23
   0  -3   0    0.01    0.06
   0  -3   0   -0.04    0.08
   0   3   0    0.01    0.07
   0   3   0    0.07    0.07
   0   3   0    0.15    0.08
  -1  -3   0   64.57    1.47
   1  -3   0   65.90    1.46
  -1  -3   0   67.95    1.48
   1  -3   0   65.23    1.46
   1  -3   0   67.13    1.48
  -1   3   0   65.33    1.46
  -1   3   0   67.02    1.47
  -1   3   0   64.22    1.47
  -1   3   0   67.73    1.48
   1   3   0   65.35    1.47
   2  -3   0   98.22    2.19
  -2  -3   0   97.94    2.22
   2  -3   0  104.04    2.20
   2  -3   0  101.27    2.22
   2   3   0   98.31    2.21
   2   3   0  101.88    2.22
  -2   3   0  100.69    2.22
  -2   3   0  101.84    2.20
  -2   3   0   99.72    2.20
  -2   3   0  103.26    2.20
  -3  -3   0   87.83    1.95
   3  -3   0   90.22    1.92
  -3  -3   0   86.15    1.94
   3  -3   0   89.78    1.95
   3  -3   0   85.63    1.92
  -3   3   0   89.22    1.93
  -3   3   0   84.47    1.94
  -3   3   0   87.11    1.92
   3   3   0   87.82    1.94
   3   3   0   84.58    1.94
  -4  -3   0    1.57    0.15
  -4  -3   0    1.33    0.15
   4  -3   0    1.75    0.15
   4  -3   0    1.76    0.14
   4  -3   0    1.26    0.11
   4   3   0    1.88    0.16
  -4   3   0    1.62    0.14
  -4   3   0    1.55    0.12
   4   3   0    1.66    0.17
  -4   3   0    1.80    0.14
   4   3   0    1.69    0.14
   5  -3   0    4.77    0.25
  -5  -3   0    5.34    0.26
   5  -3   0    5.45    0.21
   5  -3   0    5.07    0.21
  -5  -3   0    4.86    0.26
  -5   3   0    5.05    0.18
  -5   3   0    4.97    0.24
   5   3   0    5.46    0.26
   5   3   0    5.29    0.19
   5   3   0    4.89    0.24
  -5   3   0    5.08    0.24
   5   3   0    5.21    0.28
   6  -3   0    4.12    0.26
  -6  -3   0    3.93    0.26
   6  -3   0    3.47    0.19
   6  -3   0    3.96    0.20
   6  -3   0    3.35    0.23
  -6  -3   0    4.27    0.25
   6   3   0    3.52    0.18
  -6   3   0    3.50    0.24
  -6   3   0    3.77    0.23
   6   3   0    3.97    0.23
  -6   3   0    3.79    0.15
   6   3   0    3.63    0.26
   6   3   0    3.58    0.23
  -6   3   0    4.07    0.23
   7  -3   0    5.64    0.31
  -7  -3   0    5.35    0.29
  -7  -3   0    5.46    0.31
   7  -3   0    5.54    0.24
   7  -3   0    5.08    0.28
   7   3   0    5.57    0.23
  -7   3   0    5.26    0.30
  -7   3   0    5.35    0.29
   7   3   0    5.20    0.27
  -7   3   0    5.44    0.18
   7   3   0    5.81    0.32
  -7   3   0    5.18    0.28
   8  -3   0   18.93    0.60
   8  -3   0   19.31    0.62
  -8  -3   0   18.30    0.60
   8  -3   0   18.37    0.51
   8   3   0   18.13    0.49
   8   3   0   18.38    0.63
  -8   3   0   17.71    0.59
   8   3   0   18.73    0.57
  -8   3   0   18.47    0.57
  -8   3   0   18.24    0.45
   8   3   0   18.44    0.60
   8   3   0   18.66    0.53
   9  -3   0    4.69    0.34
   9  -3   0    5.19    0.25
   9  -3   0    5.16    0.33
  -9  -3   0    4.98    0.35
  -9   3   0    5.02    0.32
   9   3   0    5.41    0.30
   9   3   0    5.01    0.36
   9   3   0    5.00    0.27
   9   3   0    5.25    0.22
   9   3   0    5.10    0.34
  -9   3   0    4.82    0.33
  10  -3   0    7.74    0.41
  10  -3   0    8.69    0.45
 -10  -3   0    7.21    0.43
  10  -3   0    7.94    0.33
  10   3   0    8.38    0.36
  10   3   0    8.20    0.28
  10   3   0    8.42    0.46
 -10   3   0    8.59    0.43
  10   3   0    7.69    0.43
 -10   3   0    8.16    0.44
  10   3   0    8.87    0.44
  11  -3   0    7.63    0.34
  11  -3   0    6.81    0.41
  11  -3   0    7.33    0.46
 -11  -3   0    8.65    0.47
  11   3   0    7.30    0.46
  11   3   0    7.49    0.37
  11   3   0    7.21    0.26
  11   3   0    7.57    0.44
 -11   3   0    7.34    0.43
  12  -3   0    0.25    0.19
 -12  -3   0   -0.15    0.21
  12  -3   0   -0.03    0.13
  12  -3   0   -0.13    0.20
  12   3   0   -0.07    0.19
 -12   3   0    0.22    0.20
  12   3   0    0.24    0.15
  12   3   0    0.36    0.21
  13  -3   0   -0.53    0.21
 -13  -3   0   -0.20    0.22
  13   3   0   -0.33    0.15
  13   3   0   -0.20    0.19
 -13   3   0    0.08    0.21
   0  -4   0    6.93    0.25
   0  -4   0    6.61    0.25
   0   4   0    6.46    0.27
   0   4   0    6.80    0.26
   0   4   0    6.30    0.26
   0   4   0    6.82    0.25
   1  -4   0    1.69    0.13
  -1  -4   0    1.72    0.15
  -1  -4   0    1.83    0.14
   1  -4   0    1.73    0.13
  -1   4   0    1.54    0.14
   1   4   0    1.46    0.13
  -1   4   0    1.57    0.13
  -1   4   0    1.66    0.14
  -1   4   0    1.51    0.12
   2  -4   0   82.49    1.90
   2  -4   0   86.31    1.93
  -2  -4   0   84.01    1.92
   2  -4   0   90.93    1.90
  -2  -4   0   86.85    1.93
  -2   4   0   85.79    1.92
  -2   4   0   89.22    1.91
   2   4   0   82.62    1.92
  -2   4   0   83.18    1.90
  -2   4   0   86.06    1.91
   2   4   0   85.68    1.92
   3  -4   0  160.46    3.59
   3  -4   0  164.68    3.56
   3  -4   0  166.04    3.56
  -3  -4   0  162.88    3.60
   3   4   0  169.44    3.60
   3   4   0  165.42    3.59
  -3   4   0  163.02    3.59
  -3   4   0  163.07    3.57
  -3   4   0  163.77    3.57
  -3   4   0  164.68    3.57
   4  -4   0    0.42    0.10
   4  -4   0    0.57    0.12
  -4  -4   0    0.50    0.11
   4  -4   0    0.45    0.09
  -4  -4   0    0.42    0.13
   4   4   0    0.60    0.12
  -4   4   0    0.49    0.09
  -4   4   0    0.62    0.12
  -4   4   0    0.59    0.11
   4   4   0    0.63    0.12
   5  -4   0   40.60    1.04
  -5  -4   0   43.31    1.06
   5  -4   0   42.54    1.00
   5  -4   0   41.37    1.00
  -5  -4   0   42.81    1.05
  -5   4   0   43.11    0.99
  -5   4   0   44.94    1.05
   5   4   0   43.51    1.10
   5   4   0   42.54    1.05
  -5   4   0   42.36    1.03
   5   4   0   42.26    1.05
   6  -4   0   23.82    0.62
   6  -4   0   24.84    0.71
   6  -4   0   23.91    0.68
  -6  -4   0   25.25    0.69
  -6  -4   0   25.35    0.70
   6  -4   0   24.56    0.63
   6   4   0   24.74    0.69
  -6   4   0   24.72    0.61
  -6   4   0   24.41    0.67
   6   4   0   24.33    0.73
  -6   4   0   23.95    0.68
   6   4   0   24.90    0.68
  -7  -4   0    1.88    0.20
   7  -4   0    1.76    0.15
   7  -4   0    1.94    0.15
   7  -4   0    1.57    0.20
   7  -4   0    2.04    0.20
  -7  -4   0    1.83    0.21
  -7   4   0    1.84    0.13
   7   4   0    1.82    0.18
  -7   4   0    2.01    0.24
   7   4   0    1.95    0.16
   7   4   0    1.68    0.19
   7   4   0    1.43    0.20
  -7   4   0    1.55    0.18
  -7   4   0    1.72    0.18
   8  -4   0    0.36    0.14
  -8  -4   0    0.17    0.15
   8  -4   0    0.34    0.17
   8  -4   0    0.29    0.11
   8  -4   0    0.16    0.10
  -8   4   0    0.11    0.13
   8   4   0    0.15    0.13
   8   4   0    0.27    0.10
  -8   4   0    0.23    0.07
  -8   4   0    0.27    0.15
   8   4   0    0.16    0.09
   8   4   0    0.26    0.16
   8   4   0    0.25    0.14
  -9  -4   0    1.63    0.23
   9  -4   0    1.39    0.20
   9  -4   0    1.77    0.17
   9  -4   0    1.71    0.16
   9  -4   0    1.37    0.23
   9   4   0    1.84    0.17
  -9   4   0    1.61    0.12
   9   4   0    1.92    0.16
  -9   4   0    1.59    0.21
   9   4   0    2.02    0.24
   9   4   0    1.85    0.24
  -9   4   0    1.33    0.21
   9   4   0    1.16    0.22
  10  -4   0   45.00    1.26
  10  -4   0   44.25    1.10
  10  -4   0   45.04    1.11
 -10  -4   0   44.31    1.24
  10  -4   0   45.76    1.22
  10   4   0   46.01    1.28
  10   4   0   44.84    1.13
 -10   4   0   46.11    1.21
  10   4   0   48.25    1.19
 -10   4   0   45.38    1.23
  10   4   0   45.53    1.23
  11  -4   0    6.02    0.44
  11  -4   0    6.00    0.40
  11  -4   0    6.16    0.30
 -11  -4   0    6.55    0.45
 -11   4   0    6.53    0.42
  11   4   0    6.39    0.32
  11   4   0    6.10    0.45
  11   4   0    6.14    0.40
  12  -4   0    1.40    0.29
  12  -4   0    1.35    0.17
 -12  -4   0    0.68    0.25
  12   4   0    1.51    0.27
 -12   4   0    1.51    0.27
  12   4   0    0.97    0.25
  13  -4   0    0.75    0.27
 -13  -4   0    0.84    0.28
 -13   4   0    0.61    0.24
  13   4   0    0.89    0.26
  13   4   0    0.40    0.23
   0  -5   0    0.03    0.09
   0  -5   0   -0.02    0.10
   0   5   0    0.15    0.12
   0   5   0   -0.06    0.09
   0   5   0   -0.02    0.10
   0   5   0   -0.03    0.09
  -1  -5   0    0.54    0.11
  -1  -5   0    0.94    0.13
   1  -5   0    0.53    0.11
   1  -5   0    0.46    0.11
  -1   5   0    0.59    0.12
   1   5   0    0.55    0.12
  -1   5   0    0.67    0.13
  -1   5   0    0.71    0.12
  -1   5   0    0.47    0.11
   1   5   0    0.76    0.12
   2  -5   0    8.58    0.34
   2  -5   0    8.80    0.31
  -2  -5   0    8.62    0.34
  -2  -5   0    8.20    0.32
   2  -5   0    8.41    0.29
  -2   5   0    8.64    0.30
  -2   5   0    8.37    0.32
   2   5   0    8.77    0.31
  -2   5   0    8.51    0.31
  -2   5   0    8.63    0.33
   2   5   0    9.19    0.32
  -3  -5   0   -0.25    0.11
   3  -5   0    0.13    0.12
   3  -5   0   -0.02    0.09
   3  -5   0   -0.03    0.08
  -3   5   0    0.12    0.09
   3   5   0   -0.04    0.09
  -3   5   0    0.12    0.10
  -3   5   0    0.14    0.11
   3   5   0    0.05    0.11
  -3   5   0    0.19    0.10
   4  -5   0   29.90    0.83
   4  -5   0   32.76    0.79
  -4  -5   0   32.32    0.85
   4  -5   0   31.79    0.79
   4   5   0   32.50    0.83
   4   5   0   31.43    0.83
  -4   5   0   33.92    0.82
  -4   5   0   32.22    0.80
  -4   5   0   33.42    0.84
   5  -5   0    3.34    0.19
   5  -5   0    2.87    0.20
   5  -5   0    3.04    0.24
  -5  -5   0    3.13    0.24
  -5   5   0    3.42    0.23
  -5   5   0    3.22    0.22
   5   5   0    3.67    0.24
  -5   5   0    3.18    0.19
   5   5   0    3.44    0.25
   5   5   0    3.56    0.28
   6  -5   0    0.00    0.09
  -6  -5   0   -0.09    0.11
   6  -5   0    0.05    0.14
   6  -5   0    0.07    0.09
  -6  -5   0    0.18    0.14
   6  -5   0    0.09    0.12
  -6   5   0   -0.21    0.10
   6   5   0    0.05    0.11
   6   5   0    0.04    0.13
  -6   5   0   -0.10    0.11
   6   5   0   -0.01    0.10
   6   5   0   -0.08    0.11
  -6   5   0   -0.01    0.08
  -7  -5   0   11.42    0.43
   7  -5   0   10.86    0.36
  -7  -5   0   10.32    0.45
   7  -5   0   10.34    0.45
   7  -5   0   10.11    0.42
   7  -5   0   10.33    0.35
   7   5   0   10.90    0.47
   7   5   0   11.26    0.42
  -7   5   0   11.39    0.42
  -7   5   0   10.12    0.34
   7   5   0    9.97    0.41
   7   5   0   10.74    0.37
  -7   5   0   10.09    0.40
   8  -5   0    0.04    0.10
   8  -5   0    0.11    0.17
   8  -5   0    0.21    0.11
  -8  -5   0   -0.03    0.16
   8  -5   0    0.10    0.14
   8   5   0    0.05    0.11
   8   5   0    0.20    0.14
   8   5   0    0.09    0.16
  -8   5   0   -0.06    0.13
  -8   5   0    0.02    0.08
  -8   5   0    0.08    0.13
   9  -5   0    0.29    0.20
   9  -5   0    0.11    0.11
   9  -5   0   -0.15    0.14
  -9  -5   0    0.26    0.19
   9  -5   0   -0.02    0.10
  -9   5   0    0.21    0.16
   9   5   0   -0.13    0.14
   9   5   0    0.04    0.17
  -9   5   0   -0.02    0.08
  -9   5   0   -0.05    0.14
  10  -5   0    1.32    0.16
  10  -5   0    1.38    0.22
 -10  -5   0    1.36    0.25
  10  -5   0    1.15    0.26
  10   5   0    1.86    0.25
 -10   5   0    1.67    0.24
 -10   5   0    1.61    0.23
  10   5   0    1.30    0.25
 -11  -5   0    0.58    0.24
  11  -5   0    0.71    0.14
  11  -5   0    0.76    0.26
  11  -5   0    0.97    0.22
  11   5   0    1.14    0.24
 -11   5   0    0.96    0.23
  11   5   0    0.70    0.23
 -12  -5   0    1.52    0.29
  12  -5   0    1.63    0.31
  12   5   0    1.96    0.28
  12   5   0    2.33    0.32
 -12   5   0    1.86    0.28
 -13  -5   0    0.31    0.26
  13  -5   0    0.29    0.26
  13   5   0    0.19    0.21
 -13   5   0   -0.21    0.21
  13   5   0   -0.03    0.20
   0  -6   0    1.47    0.16
   0  -6   0    1.65    0.16
   0   6   0    1.82    0.17
   0   6   0    1.53    0.17
   0   6   0    1.58    0.17
   0   6   0    1.74    0.18
   1  -6   0    2.53    0.20
   1  -6   0    3.13    0.22
  -1  -6   0    3.00    0.24
  -1  -6   0    2.87    0.22
  -1   6   0    2.55    0.19
   1   6   0    2.71    0.20
  -1   6   0    2.99    0.20
  -1   6   0    3.10    0.20
   1   6   0    2.92    0.22
  -1   6   0    2.44    0.20
   2  -6   0   21.62    0.59
  -2  -6   0   22.46    0.61
  -2  -6   0   21.01    0.61
   2  -6   0   21.27    0.58
  -2   6   0   21.25    0.60
  -2   6   0   21.33    0.60
  -2   6   0   21.18    0.59
   2   6   0   22.01    0.61
  -2   6   0   21.41    0.61
   2   6   0   20.97    0.61
   3  -6   0    9.33    0.31
  -3  -6   0    8.35    0.35
  -3  -6   0    8.72    0.36
   3  -6   0    8.81    0.32
   3  -6   0    8.69    0.36
  -3   6   0    8.88    0.34
  -3   6   0    8.66    0.33
  -3   6   0    8.42    0.35
   3   6   0    8.34    0.34
   3   6   0    8.72    0.35
   3   6   0    8.56    0.33
  -3   6   0    8.81    0.32
  -4  -6   0    0.81    0.17
   4  -6   0    0.92    0.16
   4  -6   0    0.93    0.13
   4  -6   0    0.66    0.11
   4   6   0    0.85    0.15
  -4   6   0    0.76    0.14
  -4   6   0    0.90    0.15
  -4   6   0    0.87    0.14
   4   6   0    0.80    0.15
   4   6   0    0.67    0.14
   5  -6   0   13.05    0.40
  -5  -6   0   14.11    0.49
   5  -6   0   12.13    0.46
   5  -6   0   12.57    0.41
  -5   6   0   13.70    0.47
   5   6   0   12.82    0.45
  -5   6   0   13.39    0.42
  -5   6   0   12.81    0.44
   5   6   0   13.53    0.45
   5   6   0   13.69    0.46
   6  -6   0   30.27    0.79
  -6  -6   0   30.95    0.89
   6  -6   0   30.04    0.86
   6  -6   0   31.60    0.79
  -6   6   0   32.35    0.87
  -6   6   0   33.41    0.85
   6   6   0   30.47    0.92
   6   6   0   30.93    0.86
   6   6   0   31.12    0.86
  -6   6   0   31.64    0.80
   6   6   0   32.67    0.84
   7  -6   0    0.62    0.13
   7  -6   0    0.56    0.16
  -7  -6   0    0.68    0.20
   7  -6   0    0.48    0.11
   7  -6   0    0.55    0.19
   7   6   0    0.46    0.18
  -7   6   0    0.40    0.15
  -7   6   0    0.53    0.15
  -7   6   0    0.60    0.12
   7   6   0    0.78    0.15
   7   6   0    0.41    0.15
  -8  -6   0    0.90    0.21
   8  -6   0    0.98    0.14
   8  -6   0    0.93    0.22
   8  -6   0    1.10    0.20
   8  -6   0    0.95    0.13
  -8   6   0    1.12    0.19
   8   6   0    1.00    0.20
   8   6   0    1.09    0.24
  -8   6   0    0.98    0.13
  -8   6   0    0.67    0.18
   9  -6   0   14.25    0.44
   9  -6   0   14.35    0.61
   9  -6   0   14.31    0.55
   9  -6   0   14.00    0.45
  -9  -6   0   15.67    0.61
  -9   6   0   14.07    0.55
   9   6   0   14.78    0.61
  -9   6   0   14.02    0.43
   9   6   0   14.84    0.56
  -9   6   0   14.52    0.55
  10  -6   0    0.59    0.20
  10  -6   0    0.07    0.23
  10  -6   0    0.59    0.14
 -10  -6   0    0.37    0.22
  10   6   0    0.37    0.19
 -10   6   0    0.42    0.20
  10   6   0    0.43    0.21
  11  -6   0    0.47    0.26
  11  -6   0    0.15    0.13
 -11  -6   0    0.13    0.22
  11   6   0    0.37    0.19
 -11   6   0    0.51    0.21
  11   6   0    0.21    0.21
 -12  -6   0   -0.09    0.24
  12  -6   0   -0.20    0.25
 -12   6   0   -0.06    0.19
  12   6   0   -0.10    0.18
  12   6   0    0.04    0.21
   0  -7   0   -0.10    0.12
   0  -7   0    0.01    0.10
   0   7   0    0.13    0.13
   0   7   0   -0.01    0.10
   0   7   0   -0.03    0.12
   0   7   0    0.08    0.11
  -1  -7   0   12.78    0.45
   1  -7   0   13.09    0.43
  -1  -7   0   12.82    0.43
   1  -7   0   13.00    0.44
  -1   7   0   12.91    0.47
   1   7   0   12.74    0.45
   1   7   0   13.47    0.48
  -1   7   0   12.88    0.45
  -1   7   0   12.96    0.45
   1   7   0   12.96    0.44
  -1   7   0   12.82    0.43
   2  -7   0    6.40    0.30
   2  -7   0    7.13    0.29
  -2  -7   0    6.27    0.32
  -2  -7   0    6.40    0.31
   2   7   0    6.89    0.31
  -2   7   0    6.42    0.32
  -2   7   0    6.51    0.31
   2   7   0    6.42    0.31
  -2   7   0    6.12    0.29
  -2   7   0    6.75    0.32
   3  -7   0    0.77    0.13
  -3  -7   0    0.74    0.17
   3  -7   0    0.47    0.13
  -3  -7   0    0.62    0.15
  -3   7   0    0.92    0.16
   3   7   0    0.93    0.15
  -3   7   0    0.65    0.14
   3   7   0    0.66    0.15
   3   7   0    0.69    0.15
  -3   7   0    0.65    0.15
  -3   7   0    0.71    0.13
   4  -7   0   29.21    0.78
  -4  -7   0   30.58    0.85
   4  -7   0   30.96    0.85
   4  -7   0   29.95    0.79
  -4  -7   0   30.29    0.85
  -4   7   0   30.08    0.81
  -4   7   0   29.69    0.84
   4   7   0   29.18    0.83
   4   7   0   31.93    0.84
   4   7   0   31.67    0.84
  -4   7   0   30.21    0.82
  -4   7   0   31.54    0.82
   5  -7   0   -0.06    0.10
   5  -7   0    0.06    0.14
   5  -7   0    0.11    0.12
  -5  -7   0   -0.03    0.15
   5   7   0   -0.07    0.12
  -5   7   0    0.35    0.14
   5   7   0   -0.04    0.13
  -5   7   0   -0.05    0.12
  -5   7   0    0.08    0.12
   6  -7   0    8.02    0.40
  -6  -7   0    7.86    0.42
   6  -7   0    8.21    0.32
   6  -7   0    8.42    0.33
  -6   7   0    8.38    0.38
   6   7   0    8.71    0.45
   6   7   0    7.99    0.36
   6   7   0    8.37    0.39
  -6   7   0    8.31    0.34
  -6   7   0    8.18    0.38
   7  -7   0   11.21    0.51
   7  -7   0   11.27    0.39
   7  -7   0   11.53    0.49
  -7  -7   0   12.21    0.51
   7  -7   0   12.59    0.41
   7   7   0   12.51    0.55
  -7   7   0   11.79    0.47
   7   7   0   11.97    0.48
  -7   7   0   11.70    0.47
   7   7   0   13.64    0.63
  -7   7   0   12.01    0.42
   8  -7   0    0.71    0.13
  -8  -7   0    0.95    0.23
   8  -7   0    1.06    0.21
   8  -7   0    0.56    0.21
   8  -7   0    0.99    0.15
  -8   7   0    0.68    0.14
  -8   7   0    0.59    0.18
   8   7   0    0.66    0.19
   8   7   0    0.77    0.22
  -8   7   0    0.87    0.19
   9  -7   0    4.80    0.36
   9  -7   0    4.19    0.37
  -9  -7   0    4.43    0.37
   9  -7   0    4.60    0.27
   9   7   0    4.75    0.36
   9   7   0    4.14    0.38
  -9   7   0    4.95    0.36
  10  -7   0    2.02    0.18
  10  -7   0    1.55    0.29
  10  -7   0    1.69    0.25
 -10  -7   0    1.65    0.28
  10   7   0    1.61    0.29
 -10   7   0    1.46    0.25
  10   7   0    1.85    0.27
 -11  -7   0    5.80    0.45
  11  -7   0    5.92    0.48
  11   7   0    6.56    0.44
 -11   7   0    5.73    0.44
  11   7   0    5.80    0.47
  12  -7   0    3.58    0.42
 -12  -7   0    2.80    0.37
  12   7   0    3.22    0.39
  12   7   0    4.19    0.39
 -12   7   0    3.42    0.36
   0  -8   0   55.03    1.35
   0  -8   0   54.63    1.34
   0   8   0   57.71    1.40
   0   8   0   54.63    1.37
   0   8   0   54.58    1.37
   0   8   0   54.65    1.35
   1  -8   0   52.85    1.30
  -1  -8   0   51.67    1.32
  -1  -8   0   54.20    1.32
   1  -8   0   52.10    1.31
  -1   8   0   54.70    1.36
   1   8   0   55.41    1.38
  -1   8   0   53.63    1.33
  -1   8   0   54.68    1.34
  -1   8   0   54.13    1.32
   1   8   0   54.74    1.36
   1   8   0   53.28    1.33
   2  -8   0    5.77    0.29
   2  -8   0    4.98    0.29
  -2  -8   0    5.06    0.31
  -2  -8   0    5.13    0.33
  -2   8   0    5.24    0.32
  -2   8   0    5.43    0.29
  -2   8   0    5.19    0.31
  -2   8   0    5.43    0.29
  -3  -8   0   29.21    0.85
   3  -8   0   26.03    0.72
   3  -8   0   25.62    0.71
  -3  -8   0   25.37    0.77
  -3   8   0   26.72    0.78
  -3   8   0   25.09    0.73
  -3   8   0   25.20    0.74
   3   8   0   26.61    0.76
  -3   8   0   26.41    0.76
   4  -8   0   48.72    1.17
   4  -8   0   47.38    1.17
  -4  -8   0   46.01    1.23
  -4   8   0   46.78    1.22
   4   8   0   49.02    1.23
  -4   8   0   46.96    1.21
  -4   8   0   49.45    1.24
   5  -8   0    5.76    0.28
   5  -8   0    5.49    0.30
   5  -8   0    5.80    0.37
  -5  -8   0    5.95    0.37
   5   8   0    5.98    0.35
  -5   8   0    5.95    0.35
  -5   8   0    5.62    0.34
  -5   8   0    5.83    0.32
   6  -8   0    1.93    0.18
   6  -8   0    1.78    0.24
  -6  -8   0    2.02    0.25
   6  -8   0    2.01    0.19
   6  -8   0    1.63    0.25
  -6   8   0    2.08    0.24
  -6   8   0    2.06    0.21
   6   8   0    2.09    0.24
  -6   8   0    2.16    0.23
   7  -8   0   17.90    0.54
   7  -8   0   18.64    0.68
  -7  -8   0   17.31    0.66
   7  -8   0   18.34    0.64
   7  -8   0   18.26    0.53
  -7   8   0   16.57    0.61
   7   8   0   18.12    0.63
  -7   8   0   17.10    0.56
   7   8   0   18.00    0.70
  -7   8   0   18.62    0.63
   8  -8   0   -0.02    0.17
   8  -8   0   -0.30    0.19
  -8  -8   0    0.35    0.21
   8  -8   0   -0.03    0.12
  -8   8   0   -0.08    0.16
   8   8   0    0.27    0.21
   8   8   0    0.07    0.16
   9  -8   0    5.89    0.29
  -9  -8   0    5.63    0.44
   9  -8   0    4.38    0.39
   9  -8   0    5.87    0.40
   9   8   0    6.15    0.46
   9   8   0    4.99    0.39
  -9   8   0    5.27    0.39
  10  -8   0    1.49    0.32
 -10  -8   0    1.21    0.28
 -10   8   0    1.40    0.25
  10   8   0    1.78    0.26
  10   8   0    1.23    0.28
 -11  -8   0    0.89    0.29
  11  -8   0    1.75    0.35
 -11   8   0    1.86    0.28
  11   8   0    2.00    0.33
  11   8   0    1.47    0.26
   0  -9   0    0.24    0.14
   0  -9   0   -0.03    0.15
   0   9   0   -0.04    0.16
   0   9   0    0.23    0.17
  -1  -9   0    9.18    0.41
  -1  -9   0    8.33    0.41
   1  -9   0    8.83    0.38
   1  -9   0    8.99    0.40
   1   9   0    9.10    0.44
  -1   9   0    8.65    0.41
  -1   9   0    9.22    0.43
   2  -9   0    1.56    0.20
   2  -9   0    1.82    0.19
  -2  -9   0    1.73    0.22
  -2   9   0    1.81    0.23
   2   9   0    1.77    0.25
  -2   9   0    1.72    0.22
  -3  -9   0    2.48    0.26
   3  -9   0    2.79    0.23
   3  -9   0    3.52    0.26
  -3   9   0    3.31    0.27
   3   9   0    2.80    0.27
  -3   9   0    3.14    0.28
   4  -9   0   16.70    0.52
  -4  -9   0   15.87    0.59
   4  -9   0   14.78    0.52
   4   9   0   15.67    0.57
  -4   9   0   16.10    0.57
  -4   9   0   15.64    0.58
   5  -9   0   13.20    0.47
  -5  -9   0   14.10    0.56
   5  -9   0   13.34    0.45
   5   9   0   12.75    0.53
  -5   9   0   11.70    0.51
  -5   9   0   13.42    0.53
   6  -9   0    2.70    0.23
  -6  -9   0    2.28    0.28
   6  -9   0    2.07    0.26
   6  -9   0    1.91    0.28
   6  -9   0    2.92    0.22
   6   9   0    2.49    0.27
  -6   9   0    2.30    0.27
  -6   9   0    2.86    0.28
   7  -9   0    1.51    0.28
  -7  -9   0    1.30    0.25
   7  -9   0    1.61    0.25
   7  -9   0    1.58    0.19
   7   9   0    1.55    0.27
   7   9   0    1.59    0.24
  -7   9   0    1.38    0.22
   8  -9   0   -0.01    0.22
   8  -9   0    0.04    0.19
   8  -9   0    0.13    0.14
  -8  -9   0    0.21    0.22
   8   9   0   -0.07    0.18
   8   9   0    0.51    0.23
  -8   9   0    0.29    0.19
   9  -9   0    2.06    0.20
  -9  -9   0    2.64    0.33
   9  -9   0    2.69    0.37
   9   9   0    1.72    0.31
   9   9   0    2.33    0.28
  -9   9   0    2.34    0.29
  10  -9   0    0.41    0.28
 -10  -9   0    0.55    0.26
  10   9   0    0.52    0.27
 -10   9   0    0.74    0.23
  10   9   0    0.68    0.22
   0 -10   0    2.42    0.25
   0  10   0    2.36    0.34
   0  10   0    2.29    0.26
   1 -10   0    4.74    0.35
   1 -10   0    4.19    0.33
  -1 -10   0    4.39    0.32
  -1  10   0    4.66    0.34
  -1  10   0    4.14    0.33
  -2 -10   0    0.32    0.19
   2 -10   0    0.18    0.15
   2 -10   0    0.07    0.16
  -2  10   0    0.18    0.19
  -2  10   0    0.15    0.18
   3 -10   0    0.01    0.15
  -3 -10   0    0.00    0.18
   3 -10   0    0.28    0.15
   3  10   0   -0.19    0.16
  -3  10   0   -0.11    0.16
  -3  10   0    0.07    0.17
   4 -10   0   19.12    0.61
  -4 -10   0   18.09    0.68
   4  10   0   19.35    0.67
  -4  10   0   18.20    0.66
  -4  10   0   19.46    0.67
   5 -10   0    2.15    0.23
  -5 -10   0    1.38    0.25
  -5  10   0    2.09    0.27
  -5  10   0    2.04    0.26
   5  10   0    2.04    0.25
   6 -10   0    0.97    0.25
  -6 -10   0    0.78    0.24
   6 -10   0    1.15    0.19
   6  10   0    1.02    0.23
  -6  10   0    1.12    0.24
   7 -10   0   11.94    0.60
  -7 -10   0   12.17    0.59
   7 -10   0   12.12    0.56
   7 -10   0   11.81    0.45
  -7  10   0   12.63    0.55
   7  10   0   11.90    0.63
   7  10   0   11.86    0.55
   8 -10   0    3.90    0.29
   8 -10   0    4.16    0.40
  -8 -10   0    3.54    0.37
   8  10   0    4.10    0.36
  -8  10   0    3.61    0.34
   8  10   0    4.48    0.43
  -9 -10   0    1.76    0.32
   9 -10   0    2.06    0.37
   9  10   0    2.29    0.29
   9  10   0    1.93    0.35
  -9  10   0    1.68    0.27
  10 -10   0    0.48    0.29
 -10 -10   0    0.34    0.25
  10  10   0    0.24    0.21
 -10  10   0   -0.01    0.19
  10  10   0   -0.13    0.21
   0 -11   0    0.32    0.20
   0  11   0   -0.07    0.18
  -1 -11   0    0.81    0.21
   1 -11   0    0.97    0.21
  -1  11   0    1.04    0.23
  -2 -11   0    3.55    0.32
   2 -11   0    3.68    0.30
  -2  11   0    4.11    0.34
  -3 -11   0    0.95    0.24
   3 -11   0    0.93    0.20
  -3  11   0    0.63    0.22
   3  11   0    0.95    0.23
   4 -11   0    5.10    0.34
  -4 -11   0    3.52    0.33
  -4  11   0    4.52    0.36
   4  11   0    3.56    0.32
   5 -11   0    2.76    0.26
  -5 -11   0    2.69    0.32
   5 -11   0    2.14    0.29
   5  11   0    2.70    0.30
  -5  11   0    2.14    0.28
   6 -11   0    0.18    0.17
   6 -11   0   -0.03    0.22
  -6 -11   0   -0.09    0.22
  -6  11   0    0.17    0.20
   6  11   0    0.15    0.21
   7 -11   0    2.88    0.36
  -7 -11   0    2.59    0.33
   7 -11   0    2.34    0.24
   7  11   0    2.86    0.32
  -7  11   0    2.63    0.32
   7  11   0    2.98    0.39
  -8 -11   0    0.73    0.28
   8 -11   0    0.34    0.27
   8  11   0    0.52    0.23
  -8  11   0    0.34    0.23
   8  11   0    0.68    0.29
   0 -12   0    0.53    0.21
  -1 -12   0    5.24    0.42
   1 -12   0    6.05    0.40
  -1  12   0    4.82    0.39
  -2 -12   0    1.81    0.28
   2 -12   0    2.11    0.27
  -2  12   0    2.17    0.29
  -3 -12   0    4.99    0.39
   3 -12   0    5.69    0.39
  -3  12   0    5.58    0.43
   3  12   0    5.25    0.40
  -4 -12   0   13.00    0.62
   4 -12   0   12.33    0.58
   4 -12   0   12.72    0.52
   4  12   0   12.73    0.58
  -4  12   0   13.85    0.61
  -5 -12   0    0.02    0.23
   5 -12   0   -0.46    0.16
   5 -12   0   -0.31    0.21
   5  12   0    0.10    0.21
  -5  12   0    0.13    0.21
  -6 -12   0    0.05    0.24
   6 -12   0   -0.19    0.23
   6 -12   0    0.08    0.17
  -6  12   0    0.44    0.22
   6  12   0    0.43    0.23
   7 -12   0    1.21    0.30
  -7 -12   0    1.35    0.31
  -7  12   0    1.65    0.29
   7  12   0    1.24    0.32
   7  12   0    1.70    0.29
   0 -13   0   -0.20    0.19
   1 -13   0    5.01    0.38
  -1 -13   0    4.17    0.37
   1 -13   0    4.01    0.32
  -1  13   0    3.81    0.37
   2 -13   0   -0.01    0.20
  -2 -13   0    0.13    0.23
   2 -13   0    0.11    0.20
  -2  13   0    0.32    0.23
  -3 -13   0    0.50    0.25
   3 -13   0    0.08    0.22
   3 -13   0    0.33    0.21
   3  13   0    0.01    0.21
  -3  13   0    0.09    0.22
   4 -13   0    0.06    0.23
   4 -13   0    0.09    0.20
  -4 -13   0   -0.10    0.25
   4  13   0   -0.10    0.20
  -4  13   0   -0.15    0.21
   5 -13   0    3.20    0.37
   5 -13   0    3.93    0.31
  -5 -13   0    3.27    0.38
   5  13   0    3.91    0.37
  -5  13   0    3.18    0.36
   0 -14   0    1.01    0.26
  -1 -14   0    1.17    0.27
   1 -14   0    1.34    0.26
  -2 -14   0    1.30    0.29
   2 -14   0    1.07    0.26
   2 -14   0    1.66    0.28
  -2  14   0    1.23    0.29
  14   0  -1   -0.22    0.19
 -14   0   1   -0.04    0.23
  13   0  -1    7.95    0.47
  13   0  -1    8.36    0.51
 -13   0   1    9.08    0.52
  12   0  -1   -0.07    0.16
  12   0  -1    0.09    0.19
 -12   0   1    0.26    0.21
  11   0  -1   14.37    0.60
 -11   0   1   14.80    0.58
  11   0  -1   15.64    0.56
 -11   0   1   14.36    0.61
  10   0  -1    0.19    0.16
  10   0  -1    0.02    0.15
 -10   0   1   -0.05    0.16
  10   0  -1    0.26    0.12
 -10   0   1   -0.05    0.16
   9   0  -1    4.88    0.16
   9   0  -1    4.78    0.29
  -9   0   1    4.84    0.31
  -9   0   1    4.63    0.33
   9   0  -1    4.78    0.27
   9   0  -1    5.18    0.33
   8   0  -1    0.14    0.13
  -8   0   1   -0.03    0.12
   8   0  -1   -0.10    0.10
   8   0  -1    0.03    0.12
   8   0  -1    0.09    0.05
  -8   0   1    0.09    0.13
  -8   0   1    0.34    0.15
  -7   0   1   11.72    0.41
  -7   0   1   11.49    0.43
   7   0  -1   11.58    0.39
   7   0  -1   10.66    0.42
  -7   0   1   11.84    0.41
   7   0  -1   12.20    0.39
   7   0  -1   11.83    0.31
   6   0  -1   -0.02    0.10
   6   0  -1   -0.02    0.05
  -6   0   1   -0.01    0.10
   6   0  -1    0.11    0.09
  -6   0   1   -0.03    0.10
   6   0  -1    0.07    0.09
  -6   0   1   -0.15    0.10
  -5   0   1    4.11    0.21
   5   0  -1    3.78    0.14
   5   0  -1    3.45    0.19
  -5   0   1    4.01    0.22
   5   0  -1    3.78    0.22
  -5   0   1    3.92    0.23
   5   0  -1    3.64    0.21
   5   0  -1    3.82    0.20
   4   0  -1   -0.05    0.05
  -4   0   1   -0.09    0.09
  -4   0   1   -0.20    0.07
  -4   0   1   -0.02    0.09
   4   0  -1   -0.06    0.09
   4   0  -1   -0.16    0.07
   4   0  -1   -0.05    0.08
   3   0  -1  319.76    6.88
   3   0  -1  316.31    6.90
   3   0  -1  314.72    6.90
  -3   0   1  322.00    6.85
   3   0  -1  323.48    7.03
  -3   0   1  306.62    6.84
  -3   0   1  315.46    6.95
  -2   0   1    0.23    0.06
   2   0  -1    0.28    0.04
   2   0  -1    0.22    0.06
  -2   0   1   -0.02    0.04
   1   0  -1   -0.19    0.02
  -1   0   1   -0.15    0.02
   1   0  -1   -0.17    0.01
   0   0  -1   -0.01    0.01
  -1   0  -1   32.37    0.72
  -1   0  -1   34.78    0.73
  -2   0  -1   -0.17    0.05
   2   0   1    0.02    0.07
  -2   0  -1   -0.21    0.06
  -2   0  -1   -0.20    0.06
   2   0   1   -0.15    0.05
   3   0   1  462.41    9.79
  -3   0  -1  443.19    9.77
   3   0   1  456.95    9.91
   3   0   1  456.13    9.96
  -3   0  -1  454.89    9.96
  -3   0  -1  465.49    9.82
   3   0   1  440.06    9.78
   4   0   1   -0.01    0.07
  -4   0  -1    0.21    0.09
   4   0   1   -0.10    0.08
   4   0   1   -0.10    0.08
   4   0   1   -0.11    0.09
  -4   0  -1   -0.01    0.09
  -4   0  -1   -0.13    0.08
   5   0   1   51.55    1.16
  -5   0  -1   51.10    1.21
  -5   0  -1   50.25    1.18
   5   0   1   49.96    1.21
   5   0   1   50.87    1.20
  -5   0  -1   50.78    1.20
   5   0   1   50.89    1.19
   6   0   1    0.04    0.11
   6   0   1   -0.01    0.08
  -6   0  -1   -0.13    0.10
  -6   0  -1    0.03    0.11
   6   0   1    0.01    0.10
   6   0   1    0.01    0.10
  -6   0  -1   -0.09    0.10
  -7   0  -1    6.43    0.32
  -7   0  -1    6.88    0.32
   7   0   1    6.83    0.33
   7   0   1    6.79    0.31
   7   0   1    7.11    0.30
   7   0   1    6.25    0.26
  -7   0  -1    6.97    0.31
   8   0   1   -0.09    0.12
  -8   0  -1   -0.10    0.13
   8   0   1    0.11    0.12
  -8   0  -1    0.04    0.13
   8   0   1    0.09    0.10
   9   0   1    6.60    0.28
   9   0   1    6.55    0.34
  -9   0  -1    6.14    0.36
  -9   0  -1    6.33    0.35
   9   0   1    5.55    0.35
  10   0   1   -0.18    0.11
  10   0   1    0.01    0.15
 -10   0  -1   -0.08    0.16
  10   0   1   -0.07    0.15
 -10   0  -1   -0.01    0.17
  11   0   1    2.66    0.27
 -11   0  -1    2.59    0.27
  11   0   1    2.62    0.29
  12   0   1   -0.14    0.17
 -12   0  -1   -0.01    0.20
  12   0   1   -0.14    0.17
  13   0   1    0.79    0.23
 -13   0  -1    0.88    0.25
  14  -1  -1    0.27    0.23
 -14  -1   1    0.03    0.23
 -14   1   1    0.16    0.24
  14   1  -1   -0.15    0.18
 -13  -1   1    0.42    0.25
  13  -1  -1    0.47    0.22
  13  -1  -1    0.50    0.23
  13   1  -1    0.61    0.24
  13   1  -1    0.45    0.18
 -13   1   1    0.42    0.24
  12  -1  -1   -0.12    0.17
 -12  -1   1   -0.33    0.19
  12  -1  -1    0.10    0.18
  12   1  -1    0.24    0.21
  12   1  -1   -0.32    0.14
 -12   1   1   -0.10    0.18
 -11  -1   1    1.06    0.24
  11  -1  -1    1.19    0.23
  11  -1  -1    0.77    0.21
 -11  -1   1    0.98    0.22
 -11   1   1    0.49    0.21
  11   1  -1    1.33    0.21
 -11   1   1    0.86    0.21
  11   1  -1    1.08    0.22
 -10  -1   1    6.93    0.43
 -10  -1   1    6.03    0.39
  10  -1  -1    7.38    0.33
  10  -1  -1    7.89    0.39
  10  -1  -1    7.45    0.40
  10   1  -1    7.82    0.35
  10   1  -1    7.58    0.34
 -10   1   1    7.86    0.42
 -10   1   1    7.02    0.38
  10   1  -1    7.00    0.22
  10   1  -1    7.33    0.41
   9  -1  -1    0.38    0.05
   9  -1  -1    0.47    0.13
  -9  -1   1    0.57    0.17
   9  -1  -1    0.04    0.14
  -9  -1   1    0.66    0.17
   9  -1  -1    0.51    0.16
  -9   1   1    0.37    0.16
  -9   1   1    0.26    0.15
   9   1  -1    0.30    0.15
   9   1  -1    0.40    0.14
   9   1  -1    0.41    0.07
   9   1  -1    0.14    0.12
   9   1  -1    0.25    0.14
  -8  -1   1    5.67    0.31
   8  -1  -1    6.03    0.27
   8  -1  -1    5.42    0.32
   8  -1  -1    5.72    0.18
  -8  -1   1    5.59    0.29
  -8  -1   1    5.38    0.33
   8  -1  -1    5.67    0.31
   8   1  -1    5.80    0.31
  -8   1   1    5.74    0.33
   8   1  -1    5.92    0.33
   8   1  -1    5.89    0.20
  -8   1   1    6.04    0.31
   8   1  -1    5.94    0.29
  -8   1   1    5.83    0.31
   8   1  -1    6.26    0.28
   7  -1  -1    8.06    0.33
  -7  -1   1    9.14    0.39
  -7  -1   1    8.39    0.35
   7  -1  -1    8.24    0.31
   7  -1  -1    8.27    0.23
   7  -1  -1    8.55    0.36
  -7  -1   1    8.29    0.33
  -7   1   1    8.59    0.33
   7   1  -1    9.33    0.33
  -7   1   1    8.23    0.34
   7   1  -1    8.67    0.31
   7   1  -1    8.54    0.26
  -7   1   1    8.53    0.36
   7   1  -1    8.73    0.35
   7   1  -1    9.21    0.37
  -6  -1   1  133.13    3.05
  -6  -1   1  135.43    3.02
   6  -1  -1  134.17    2.93
   6  -1  -1  138.61    3.00
   6  -1  -1  140.43    3.02
  -6  -1   1  136.52    3.02
   6  -1  -1  139.19    3.05
  -6   1   1  138.90    3.05
   6   1  -1  139.24    2.99
  -6   1   1  130.61    3.02
  -6   1   1  134.73    3.01
   6   1  -1  136.99    3.02
   6   1  -1  135.77    3.05
   6   1  -1  136.89    3.01
   5  -1  -1    0.00    0.08
  -5  -1   1    0.16    0.11
  -5  -1   1   -0.12    0.10
  -5  -1   1    0.19    0.09
   5  -1  -1    0.12    0.10
   5  -1  -1    0.04    0.05
   5   1  -1    0.10    0.09
   5   1  -1    0.00    0.08
  -5   1   1    0.08    0.10
   5   1  -1    0.21    0.10
  -5   1   1    0.05    0.10
   5   1  -1    0.13    0.08
  -5   1   1    0.08    0.05
  -5   1   1    0.12    0.09
  -4  -1   1    2.66    0.18
   4  -1  -1    2.69    0.16
   4  -1  -1    2.64    0.18
   4  -1  -1    2.72    0.12
  -4  -1   1    2.94    0.16
  -4  -1   1    2.87    0.19
  -4   1   1    2.96    0.19
  -4   1   1    2.69    0.17
  -4   1   1    2.73    0.16
   4   1  -1    2.77    0.16
   4   1  -1    2.56    0.17
   4   1  -1    2.65    0.14
   4   1  -1    2.68    0.18
  -4   1   1    2.79    0.12
   3  -1  -1  197.55    4.26
   3  -1  -1  198.88    4.26
  -3  -1   1  190.75    4.28
   3  -1  -1  205.79    4.39
  -3  -1   1  197.54    4.27
  -3  -1   1  194.70    4.32
  -3   1   1  206.81    4.30
  -3   1   1  202.32    4.28
   3   1  -1  195.11    4.26
  -3   1   1  200.27    4.26
   3   1  -1  202.35    4.32
   3   1  -1  188.40    4.28
   2  -1  -1   61.54    1.31
  -2  -1   1   62.58    1.32
   2  -1  -1   60.40    1.33
  -2   1   1   53.83    1.32
  -2   1   1   59.68    1.32
   2   1  -1   60.90    1.31
  -2   1   1   60.36    1.30
   2   1  -1   60.73    1.34
   1  -1  -1   -0.05    0.03
   1  -1  -1   -0.05    0.02
  -1  -1   1    0.04    0.03
  -1   1   1    0.12    0.04
   1   1  -1    0.08    0.04
   1   1  -1    0.12    0.03
   0  -1   1   -0.28    0.02
   0   1  -1   -0.28    0.01
  -1  -1  -1   55.98    1.25
  -1  -1  -1   55.79    1.25
  -1   1  -1   54.65    1.24
   1   1   1   57.11    1.26
  -1   1  -1   57.01    1.23
  -2  -1  -1   41.15    0.93
  -2  -1  -1   38.55    0.94
   2  -1   1   40.31    0.90
   2  -1   1   42.35    0.94
   2  -1   1   41.93    0.92
  -2   1  -1   42.04    0.92
   2   1   1   40.38    0.94
  -2   1  -1   41.60    0.94
  -2   1  -1   41.53    0.91
   2   1   1   41.82    0.94
  -3  -1  -1    0.74    0.10
   3  -1   1    1.12    0.10
   3  -1   1    1.00    0.11
  -3  -1  -1    0.94    0.10
   3  -1   1    1.05    0.08
  -3   1  -1    1.00    0.05
   3   1   1    0.77    0.11
  -3   1  -1    0.81    0.09
   3   1   1    0.97    0.08
  -3   1  -1    1.00    0.09
   3   1   1    1.06    0.10
   3   1   1    0.98    0.09
  -3   1  -1    1.13    0.11
   3   1   1    1.08    0.11
   4  -1   1   33.91    0.82
  -4  -1  -1   34.07    0.84
   4  -1   1   34.11    0.78
  -4  -1  -1   34.23    0.82
  -4  -1  -1   34.23    0.83
   4  -1   1   34.33    0.83
  -4   1  -1   33.72    0.84
   4   1   1   33.32    0.76
  -4   1  -1   33.70    0.82
   4   1   1   36.05    0.81
   4   1   1   34.16    0.80
   4   1   1   34.83    0.84
  -4   1  -1   34.30    0.80
   4   1   1   33.65    0.83
  -5  -1  -1    4.14    0.24
  -5  -1  -1    4.13    0.22
   5  -1   1    4.25    0.22
   5  -1   1    4.30    0.18
  -5  -1  -1    4.32    0.23
   5  -1   1    4.14    0.22
  -5   1  -1    3.96    0.21
  -5   1  -1    4.27    0.23
  -5   1  -1    3.49    0.21
   5   1   1    3.98    0.13
   5   1   1    3.59    0.22
   5   1   1    3.86    0.20
   5   1   1    3.65    0.23
   5   1   1    4.27    0.20
  -6  -1  -1    8.46    0.34
  -6  -1  -1    8.84    0.36
   6  -1   1    8.57    0.28
   6  -1   1    9.28    0.34
   6  -1   1    8.61    0.33
  -6  -1  -1    8.33    0.33
   6   1   1    8.21    0.34
   6   1   1    8.97    0.32
   6   1   1    9.09    0.31
   6   1   1    8.71    0.35
   6   1   1    8.63    0.23
  -6   1  -1    8.42    0.31
  -6   1  -1    9.08    0.34
  -6   1  -1    9.06    0.35
   7  -1   1   18.77    0.57
   7  -1   1   18.17    0.50
  -7  -1  -1   19.42    0.59
   7  -1   1   19.75    0.58
  -7  -1  -1   18.14    0.57
  -7  -1  -1   19.12    0.57
   7   1   1   19.58    0.59
  -7   1  -1   18.09    0.58
  -7   1  -1   18.65    0.55
   7   1   1   19.06    0.58
  -7   1  -1   19.18    0.57
   7   1   1   18.41    0.55
   7   1   1   19.26    0.53
   7   1   1   18.87    0.44
   7   1   1   18.63    0.43
   8  -1   1   36.66    0.88
   8  -1   1   36.20    0.96
   8  -1   1   34.12    0.95
  -8  -1  -1   35.65    0.94
  -8  -1  -1   38.00    0.99
   8   1   1   36.48    0.98
   8   1   1   35.73    0.93
   8   1   1   34.73    0.90
  -8   1  -1   35.58    0.93
   8   1   1   37.08    0.97
  -8   1  -1   34.83    0.95
  -9  -1  -1    2.77    0.24
   9  -1   1    2.50    0.24
   9  -1   1    2.69    0.24
  -9  -1  -1    2.85    0.27
   9  -1   1    3.02    0.21
   9   1   1    3.50    0.26
  -9   1  -1    2.83    0.26
   9   1   1    2.77    0.27
  -9   1  -1    2.85    0.24
   9   1   1    2.70    0.25
   9   1   1    3.26    0.23
 -10  -1  -1    1.12    0.21
  10  -1   1    1.05    0.20
  10  -1   1    1.05    0.14
 -10  -1  -1    0.76    0.21
  10  -1   1    0.83    0.19
  10   1   1    1.01    0.16
  10   1   1    0.94    0.18
  10   1   1    0.80    0.20
 -10   1  -1    0.57    0.20
  10   1   1    0.84    0.21
 -10   1  -1    0.72    0.18
  11  -1   1    1.32    0.22
  11  -1   1    1.44    0.24
 -11  -1  -1    1.76    0.25
  11   1   1    1.40    0.24
  11   1   1    1.57    0.22
 -11   1  -1    1.42    0.24
  12  -1   1    6.53    0.43
 -12  -1  -1    7.06    0.46
  12  -1   1    6.32    0.42
  12   1   1    7.51    0.42
 -12   1  -1    6.18    0.44
  12   1   1    6.70    0.46
 -13  -1  -1   14.74    0.64
  13  -1   1   13.97    0.64
  13   1   1   15.43    0.62
 -13   1  -1   14.47    0.63
 -14  -2   1    3.58    0.39
  14  -2  -1    3.28    0.36
  14   2  -1    3.56    0.33
 -14   2   1    3.03    0.36
  13  -2  -1   16.57    0.68
 -13  -2   1   16.26    0.69
 -13   2   1   17.25    0.69
  13   2  -1   17.42    0.73
  13   2  -1   16.18    0.61
  12  -2  -1    2.77    0.31
 -12  -2   1    2.76    0.31
  12  -2  -1    2.26    0.29
  12   2  -1    2.50    0.25
  12   2  -1    2.95    0.33
 -12   2   1    2.14    0.28
 -11  -2   1    0.07    0.19
  11  -2  -1   -0.15    0.16
  11  -2  -1    0.23    0.19
  11   2  -1    0.00    0.17
 -11   2   1   -0.17    0.17
  11   2  -1    0.09    0.08
  11   2  -1   -0.21    0.16
  11   2  -1   -0.01    0.13
 -11   2   1   -0.13    0.17
  11   2  -1   -0.02    0.07
  10  -2  -1    2.94    0.28
  10  -2  -1    2.95    0.22
 -10  -2   1    1.96    0.25
  10  -2  -1    2.62    0.28
 -10  -2   1    3.04    0.31
  10   2  -1    3.06    0.24
  10   2  -1    2.90    0.27
 -10   2   1    2.94    0.27
  10   2  -1    2.59    0.16
  10   2  -1    2.81    0.24
 -10   2   1    2.40    0.26
  10   2  -1    3.16    0.31
   9  -2  -1    6.41    0.35
   9  -2  -1    5.35    0.34
   9  -2  -1    6.53    0.29
  -9  -2   1    5.94    0.38
  -9  -2   1    5.92    0.35
  -9   2   1    6.16    0.34
   9   2  -1    6.12    0.29
   9   2  -1    6.27    0.37
   9   2  -1    6.26    0.35
   9   2  -1    6.13    0.23
  -9   2   1    6.40    0.36
   9   2  -1    5.85    0.31
   8  -2  -1    0.05    0.06
  -8  -2   1    0.21    0.15
   8  -2  -1   -0.08    0.09
   8  -2  -1    0.03    0.12
   8  -2  -1   -0.05    0.12
  -8  -2   1    0.04    0.14
  -8  -2   1    0.03    0.11
  -8   2   1   -0.02    0.12
  -8   2   1   -0.02    0.10
   8   2  -1    0.03    0.12
   8   2  -1   -0.02    0.10
  -8   2   1    0.10    0.13
   8   2  -1   -0.12    0.09
   8   2  -1    0.02    0.13
  -7  -2   1   23.46    0.68
   7  -2  -1   23.87    0.69
   7  -2  -1   24.07    0.64
  -7  -2   1   24.06    0.67
   7  -2  -1   24.83    0.69
   7  -2  -1   23.55    0.57
  -7  -2   1   24.98    0.72
  -7   2   1   23.86    0.67
  -7   2   1   24.05    0.69
   7   2  -1   24.66    0.66
   7   2  -1   24.14    0.62
   7   2  -1   24.39    0.71
  -7   2   1   24.26    0.57
   7   2  -1   24.22    0.67
  -7   2   1   22.62    0.67
  -6  -2   1   51.90    1.23
  -6  -2   1   51.05    1.20
  -6  -2   1   49.39    1.19
   6  -2  -1   50.03    1.21
   6  -2  -1   49.26    1.16
   6  -2  -1   48.39    1.11
  -6   2   1   48.72    1.20
   6   2  -1   48.90    1.18
  -6   2   1   50.55    1.11
  -6   2   1   48.37    1.20
   6   2  -1   50.18    1.19
   6   2  -1   47.91    1.22
   6   2  -1   50.30    1.14
  -6   2   1   48.73    1.18
   5  -2  -1   86.54    1.91
   5  -2  -1   84.02    1.87
   5  -2  -1   81.07    1.95
  -5  -2   1   88.80    1.95
  -5  -2   1   84.92    1.97
  -5  -2   1   85.02    1.93
  -5   2   1   88.04    1.95
   5   2  -1   85.29    1.97
   5   2  -1   88.34    1.89
   5   2  -1   86.29    1.93
   5   2  -1   85.59    1.93
  -5   2   1   86.42    1.93
  -5   2   1   87.07    1.88
  -4  -2   1  106.44    2.29
   4  -2  -1  101.80    2.29
   4  -2  -1  101.73    2.24
  -4  -2   1  101.69    2.27
   4  -2  -1  102.80    2.26
  -4  -2   1  103.02    2.31
   4   2  -1  104.38    2.27
   4   2  -1   97.26    2.27
   4   2  -1  109.07    2.32
  -4   2   1  102.54    2.29
  -4   2   1  104.51    2.28
  -4   2   1  101.44    2.24
   3  -2  -1   13.21    0.34
  -3  -2   1   13.17    0.36
  -3  -2   1   12.89    0.38
   3  -2  -1   13.41    0.36
   3  -2  -1   13.33    0.38
  -3   2   1   13.37    0.38
  -3   2   1   13.32    0.34
  -3   2   1   13.24    0.37
   3   2  -1   13.28    0.37
   3   2  -1   12.86    0.36
   3   2  -1   13.57    0.39
  -2  -2   1   82.97    1.84
  -2  -2   1   86.31    1.85
   2  -2  -1   84.29    1.84
   2  -2  -1   83.47    1.84
   2  -2  -1   85.91    1.86
   2  -2  -1   80.48    1.84
  -2   2   1   85.46    1.86
   2   2  -1   83.67    1.84
  -2   2   1   84.52    1.84
   2   2  -1   80.84    1.85
  -2   2   1   90.06    1.85
   1  -2  -1  240.69    5.09
  -1  -2   1  237.90    5.06
   1  -2  -1  244.19    5.10
   1  -2  -1  245.21    5.07
  -1   2   1  246.69    5.20
  -1   2   1  197.15    5.12
   0  -2  -1   14.94    0.39
   0  -2  -1   15.15    0.39
   0  -2   1   15.63    0.37
   0   2   1   16.11    0.39
   0   2  -1   15.63    0.38
   1  -2   1  549.70   11.97
   1  -2   1  562.99   12.04
  -1  -2  -1  553.60   12.09
  -1  -2  -1  562.53   12.09
   1   2   1  568.91   12.20
  -1   2  -1  572.87   12.05
  -1   2  -1  556.01   12.05
  -1   2  -1  555.76   11.98
   2  -2   1  994.53   20.98
   2  -2   1  979.10   20.87
   2  -2   1  993.70   20.94
   2  -2   1  948.02   20.83
  -2  -2  -1  968.24   21.02
  -2  -2  -1 1000.00   21.10
   2   2   1  963.71   20.98
   2   2   1  978.79   21.11
  -2   2  -1  968.53   21.01
  -2   2  -1  982.69   20.90
  -2   2  -1  976.12   20.93
   2   2   1  979.55   21.00
   3  -2   1  290.71    6.12
  -3  -2  -1  291.08    6.12
   3  -2   1  282.86    6.09
   3  -2   1  283.05    6.09
   3  -2   1  286.74    6.10
  -3  -2  -1  285.21    6.11
   3   2   1  269.84    6.13
  -3   2  -1  282.29    6.15
   3   2   1  292.90    6.22
  -3   2  -1  290.57    6.12
   3   2   1  275.46    6.10
  -3   2  -1  284.67    6.06
   3   2   1  287.52    6.12
   4  -2   1    7.33    0.26
   4  -2   1    7.38    0.23
   4  -2   1    7.49    0.23
   4  -2   1    7.89    0.29
  -4  -2  -1    7.73    0.29
  -4  -2  -1    7.93    0.29
  -4   2  -1    7.59    0.27
   4   2   1    7.56    0.30
   4   2   1    8.08    0.27
   4   2   1    8.06    0.25
   4   2   1    7.83    0.23
   4   2   1    8.38    0.30
  -4   2  -1    7.35    0.25
  -4   2  -1    7.66    0.21
  -4   2  -1    7.34    0.29
   5  -2   1   39.94    0.99
  -5  -2  -1   41.31    1.01
  -5  -2  -1   42.16    1.02
   5  -2   1   42.33    1.02
   5  -2   1   41.56    0.95
   5   2   1   41.94    0.94
  -5   2  -1   39.93    0.98
  -5   2  -1   40.59    1.00
  -5   2  -1   42.50    0.91
  -5   2  -1   41.60    1.02
   5   2   1   41.44    1.02
   5   2   1   40.18    0.99
   5   2   1   41.87    0.97
   5   2   1   43.70    1.04
   6  -2   1    3.87    0.18
   6  -2   1    3.92    0.25
  -6  -2  -1    3.97    0.25
   6  -2   1    3.75    0.23
  -6  -2  -1    4.23    0.25
  -6   2  -1    3.77    0.23
   6   2   1    3.44    0.24
   6   2   1    3.91    0.16
  -6   2  -1    4.05    0.22
   6   2   1    4.05    0.22
   6   2   1    4.08    0.25
   6   2   1    4.04    0.21
  -6   2  -1    3.67    0.25
  -7  -2  -1    1.26    0.17
   7  -2   1    1.07    0.15
   7  -2   1    1.03    0.11
   7  -2   1    1.24    0.18
  -7  -2  -1    1.28    0.17
   7   2   1    1.09    0.14
   7   2   1    1.18    0.10
   7   2   1    1.10    0.16
   7   2   1    1.10    0.14
  -7   2  -1    1.03    0.14
  -7   2  -1    1.25    0.16
   7   2   1    1.00    0.17
  -7   2  -1    1.14    0.18
   8  -2   1    2.44    0.22
  -8  -2  -1    3.02    0.24
   8  -2   1    2.51    0.24
   8  -2   1    2.64    0.18
   8   2   1    2.68    0.14
  -8   2  -1    2.80    0.23
   8   2   1    2.56    0.20
   8   2   1    2.52    0.24
   8   2   1    2.98    0.21
  -8   2  -1    2.35    0.20
   8   2   1    2.53    0.24
   9  -2   1    0.09    0.15
  -9  -2  -1    0.28    0.17
   9  -2   1    0.00    0.09
   9  -2   1    0.01    0.13
   9   2   1    0.08    0.15
  -9   2  -1    0.08    0.15
   9   2   1    0.07    0.06
   9   2   1   -0.08    0.13
  -9   2  -1    0.05    0.14
   9   2   1   -0.05    0.11
   9   2   1    0.11    0.06
   9   2   1    0.20    0.12
  10  -2   1    0.06    0.10
 -10  -2  -1    0.31    0.19
  10  -2   1   -0.13    0.14
  10  -2   1    0.20    0.17
  10   2   1   -0.12    0.11
  10   2   1    0.04    0.17
  10   2   1   -0.01    0.12
 -10   2  -1   -0.29    0.14
  10   2   1    0.06    0.16
 -10   2  -1   -0.06    0.14
  11  -2   1    0.37    0.19
 -11  -2  -1   -0.24    0.18
  11  -2   1    0.05    0.17
  11   2   1   -0.01    0.18
  11   2   1    0.13    0.18
  11   2   1   -0.02    0.15
 -11   2  -1   -0.19    0.16
 -12  -2  -1   26.76    0.85
  12  -2   1   25.67    0.87
  12   2   1   24.28    0.86
 -12   2  -1   24.83    0.82
  12   2   1   24.75    0.79
 -13  -2  -1    0.27    0.24
  13  -2   1    0.58    0.24
  13   2   1    0.72    0.22
 -13   2  -1    0.42    0.23
  13  -3  -1    1.83    0.31
 -13  -3   1    2.46    0.32
  13   3  -1    2.23    0.32
 -13   3   1    1.36    0.28
  12  -3  -1    0.48    0.20
 -12  -3   1    0.34    0.22
  12  -3  -1    0.91    0.25
 -12   3   1    1.44    0.26
  12   3  -1    0.88    0.24
  12   3  -1    0.67    0.22
  12   3  -1    0.59    0.17
  11  -3  -1   11.63    0.52
 -11  -3   1   10.81    0.53
  11  -3  -1   10.51    0.53
  11   3  -1   10.42    0.53
 -11   3   1   10.94    0.50
  11   3  -1   10.73    0.42
  11   3  -1   10.33    0.49
  11   3  -1   10.33    0.35
  10  -3  -1    4.94    0.27
 -10  -3   1    5.30    0.37
  10  -3  -1    5.20    0.36
  10  -3  -1    5.30    0.37
 -10   3   1    5.13    0.37
  10   3  -1    4.91    0.35
  10   3  -1    5.27    0.39
  10   3  -1    4.91    0.23
  10   3  -1    4.87    0.27
 -10   3   1    4.17    0.32
   9  -3  -1    2.51    0.20
   9  -3  -1    2.65    0.26
  -9  -3   1    2.65    0.26
   9  -3  -1    2.65    0.26
  -9   3   1    2.59    0.24
   9   3  -1    3.38    0.25
   9   3  -1    2.96    0.28
   9   3  -1    2.41    0.23
  -9   3   1    2.35    0.24
   9   3  -1    2.80    0.20
   8  -3  -1    6.92    0.36
   8  -3  -1    7.22    0.23
   8  -3  -1    7.12    0.35
   8  -3  -1    6.75    0.29
  -8  -3   1    7.13    0.34
  -8  -3   1    5.86    0.34
  -8   3   1    6.86    0.35
  -8   3   1    6.72    0.23
   8   3  -1    6.92    0.38
   8   3  -1    6.72    0.32
   8   3  -1    6.95    0.27
   8   3  -1    6.60    0.33
  -8   3   1    6.73    0.34
   7  -3  -1    2.14    0.17
   7  -3  -1    1.84    0.19
   7  -3  -1    1.97    0.21
   7  -3  -1    2.02    0.14
  -7  -3   1    2.14    0.19
   7   3  -1    1.95    0.19
  -7   3   1    1.99    0.13
   7   3  -1    2.24    0.22
  -7   3   1    1.67    0.18
  -7   3   1    1.50    0.17
   7   3  -1    1.66    0.17
   7   3  -1    2.15    0.15
  -7   3   1    1.64    0.18
   6  -3  -1   58.81    1.37
   6  -3  -1   59.89    1.41
   6  -3  -1   64.46    1.47
  -6  -3   1   62.65    1.45
  -6  -3   1   59.74    1.46
  -6   3   1   60.53    1.37
  -6   3   1   63.64    1.47
   6   3  -1   59.46    1.48
   6   3  -1   63.10    1.38
  -6   3   1   60.87    1.44
   6   3  -1   59.99    1.44
   6   3  -1   62.66    1.45
  -5  -3   1   12.33    0.39
   5  -3  -1   12.75    0.38
   5  -3  -1   12.42    0.41
   5  -3  -1   11.81    0.35
  -5   3   1   13.25    0.40
   5   3  -1   12.93    0.41
  -5   3   1   12.58    0.41
   5   3  -1   12.67    0.40
   5   3  -1   12.62    0.44
  -5   3   1   12.56    0.35
  -4  -3   1   50.88    1.17
  -4  -3   1   49.05    1.15
   4  -3  -1   47.59    1.14
   4  -3  -1   49.38    1.13
   4  -3  -1   52.11    1.15
   4  -3  -1   50.12    1.17
  -4   3   1   50.34    1.13
   4   3  -1   49.76    1.15
  -4   3   1   47.32    1.17
   4   3  -1   47.97    1.19
   4   3  -1   50.58    1.17
  -4   3   1   49.87    1.16
   3  -3  -1   39.15    0.97
  -3  -3   1   41.41    0.96
  -3  -3   1   42.19    0.97
   3  -3  -1   40.55    0.95
   3  -3  -1   40.12    0.95
   3  -3  -1   41.73    0.94
   3   3  -1   41.27    0.97
  -3   3   1   40.80    0.94
  -3   3   1   40.56    0.96
   3   3  -1   40.72    0.95
  -3   3   1   40.99    0.97
   2  -3  -1   21.48    0.54
   2  -3  -1   20.66    0.56
   2  -3  -1   21.39    0.54
   2  -3  -1   21.45    0.54
  -2  -3   1   20.58    0.55
  -2   3   1   21.50    0.54
  -2   3   1   22.60    0.54
   2   3  -1   22.08    0.55
  -2   3   1   22.61    0.56
  -2   3   1   22.46    0.54
   2   3  -1   21.41    0.54
   1  -3  -1   45.99    1.07
   1  -3  -1   46.56    1.09
   1  -3  -1   47.26    1.07
  -1  -3   1   47.53    1.07
   1  -3  -1   47.83    1.08
  -1  -3   1   47.03    1.07
   1   3  -1   50.18    1.08
  -1   3   1   45.11    1.07
  -1   3   1   47.58    1.08
  -1   3   1   48.25    1.08
  -1   3   1   46.98    1.09
   0  -3   1   56.51    1.26
   0  -3  -1   54.74    1.27
   0  -3  -1   55.33    1.27
   0  -3   1   56.73    1.26
   0  -3  -1   56.67    1.28
   0   3  -1   57.41    1.26
   0   3  -1   56.03    1.26
   0   3   1   59.87    1.29
   0   3   1   56.33    1.28
   0   3   1   55.59    1.27
   0   3   1   57.58    1.28
  -1  -3  -1    5.47    0.22
   1  -3   1    5.70    0.19
  -1  -3  -1    5.85    0.23
   1  -3   1    5.43    0.18
  -1   3  -1    5.98    0.22
  -1   3  -1    5.53    0.20
  -1   3  -1    5.71    0.19
   1   3   1    5.65    0.21
   1   3   1    5.72    0.22
   2  -3   1  509.56   11.12
  -2  -3  -1  531.70   11.27
   2  -3   1  503.83   11.11
   2  -3   1  523.49   11.18
   2   3   1  521.20   11.23
  -2   3  -1  525.73   11.26
   2   3   1  510.79   11.42
  -2   3  -1  530.42   11.21
   2   3   1  537.15   11.36
  -2   3  -1  512.80   11.14
  -2   3  -1  517.77   11.20
   3  -3   1  238.79    5.09
  -3  -3  -1  235.52    5.09
   3  -3   1  230.33    5.04
   3  -3   1  233.37    5.04
  -3  -3  -1  232.71    5.09
   3  -3   1  236.61    5.07
   3   3   1  234.58    5.07
  -3   3  -1  249.57    5.08
  -3   3  -1  233.91    5.06
   3   3   1  232.44    5.09
   3   3   1  228.36    5.08
  -3   3  -1  241.87    5.05
   4  -3   1    8.20    0.32
   4  -3   1    8.22    0.29
   4  -3   1    8.24    0.25
  -4  -3  -1    8.35    0.32
  -4  -3  -1    8.43    0.31
   4  -3   1    8.49    0.25
  -4   3  -1    8.44    0.29
  -4   3  -1    8.98    0.28
  -4   3  -1    8.15    0.25
   4   3   1    9.00    0.30
   4   3   1    8.58    0.34
   4   3   1    8.31    0.25
   4   3   1    7.85    0.31
   4   3   1    8.24    0.27
   5  -3   1  119.78    2.62
   5  -3   1  117.68    2.57
  -5  -3  -1  119.15    2.64
  -5  -3  -1  116.68    2.64
   5  -3   1  120.19    2.65
   5  -3   1  116.05    2.57
  -5   3  -1  116.89    2.62
   5   3   1  113.66    2.62
   5   3   1  121.09    2.58
   5   3   1  117.95    2.67
   5   3   1  118.96    2.59
  -5   3  -1  115.51    2.55
   5   3   1  119.40    2.64
  -5   3  -1  119.70    2.61
  -6  -3  -1    5.54    0.28
  -6  -3  -1    5.08    0.29
   6  -3   1    5.24    0.21
   6  -3   1    5.37    0.26
   6  -3   1    5.39    0.29
   6  -3   1    5.31    0.21
  -6   3  -1    5.26    0.25
   6   3   1    5.40    0.21
  -6   3  -1    5.93    0.29
  -6   3  -1    5.25    0.17
  -6   3  -1    5.29    0.26
   6   3   1    5.42    0.22
   6   3   1    5.26    0.25
   6   3   1    5.48    0.28
   6   3   1    5.19    0.30
   7  -3   1    0.62    0.13
   7  -3   1    0.91    0.11
  -7  -3  -1    0.80    0.16
   7  -3   1    0.82    0.11
  -7  -3  -1    0.65    0.16
   7  -3   1    0.90    0.17
   7   3   1    0.98    0.17
  -7   3  -1    0.74    0.07
   7   3   1    0.76    0.14
  -7   3  -1    0.80    0.15
   7   3   1    0.64    0.15
  -7   3  -1    0.89    0.14
   7   3   1    0.85    0.10
   7   3   1    1.05    0.13
  -7   3  -1    0.62    0.13
  -8  -3  -1    0.27    0.15
   8  -3   1    0.06    0.15
   8  -3   1    0.09    0.09
   8  -3   1    0.20    0.09
   8  -3   1    0.22    0.12
  -8   3  -1    0.17    0.13
   8   3   1    0.17    0.08
   8   3   1    0.21    0.14
   8   3   1    0.05    0.11
   8   3   1    0.00    0.10
  -8   3  -1    0.23    0.13
   8   3   1    0.33    0.15
   9  -3   1    0.30    0.11
  -9  -3  -1    0.11    0.17
   9  -3   1    0.34    0.15
   9  -3   1    0.45    0.11
   9  -3   1    0.31    0.18
   9   3   1    0.10    0.15
   9   3   1    0.18    0.12
  -9   3  -1    0.57    0.17
   9   3   1    0.41    0.14
   9   3   1    0.13    0.09
   9   3   1    0.29    0.16
  -9   3  -1    0.13    0.14
  10  -3   1    5.05    0.34
  10  -3   1    4.97    0.25
 -10  -3  -1    5.68    0.39
  10  -3   1    5.22    0.25
  10  -3   1    5.44    0.39
 -10   3  -1    5.23    0.36
  10   3   1    5.86    0.40
  10   3   1    5.30    0.37
 -10   3  -1    5.05    0.37
  10   3   1    5.25    0.30
  10   3   1    5.19    0.21
  11  -3   1   29.92    0.90
 -11  -3  -1   29.77    0.92
  11  -3   1   29.82    0.95
  11  -3   1   30.44    0.77
  11   3   1   31.41    0.97
  11   3   1   29.86    0.95
  11   3   1   30.54    0.86
 -11   3  -1   30.18    0.90
  12  -3   1    1.45    0.28
 -12  -3  -1    1.89    0.29
  12   3   1    2.15    0.25
 -12   3  -1    2.14    0.27
  12   3   1    1.72    0.28
  12   3   1    2.17    0.30
 -13  -3  -1    0.57    0.26
  13  -3   1    0.99    0.29
 -13   3  -1    1.22    0.27
  13   3   1    1.07    0.22
  13   3   1    1.00    0.27
 -13  -4   1    0.97    0.28
  13  -4  -1    1.02    0.27
  13   4  -1    0.81    0.27
 -13   4   1    1.40    0.28
  13   4  -1    0.57    0.23
  12  -4  -1    1.89    0.31
  12  -4  -1    1.48    0.19
 -12  -4   1    1.13    0.28
  12  -4  -1    1.15    0.23
 -12   4   1    1.34    0.26
  12   4  -1    1.38    0.25
  12   4  -1    1.28    0.27
  11  -4  -1   10.90    0.51
 -11  -4   1   11.25    0.55
  11  -4  -1   11.27    0.43
  11  -4  -1    9.69    0.55
  11   4  -1   10.17    0.49
  11   4  -1   11.24    0.56
 -11   4   1   11.29    0.52
  10  -4  -1   52.29    1.28
 -10  -4   1   51.53    1.39
  10  -4  -1   53.19    1.28
  10  -4  -1   54.66    1.41
  10  -4  -1   55.30    1.40
 -10   4   1   51.14    1.36
 -10   4   1   52.34    1.39
  10   4  -1   52.90    1.27
  10   4  -1   51.73    1.37
  10   4  -1   52.56    1.43
   9  -4  -1    0.21    0.14
  -9  -4   1    0.20    0.18
   9  -4  -1    0.46    0.19
   9  -4  -1    0.22    0.11
   9  -4  -1    0.26    0.13
  -9   4   1    0.07    0.15
   9   4  -1    0.31    0.15
  -9   4   1    0.28    0.08
   9   4  -1    0.29    0.10
  -9   4   1    0.35    0.16
   9   4  -1    0.13    0.16
   8  -4  -1   21.34    0.66
   8  -4  -1   21.63    0.60
  -8  -4   1   20.02    0.66
   8  -4  -1   21.32    0.60
   8  -4  -1   20.83    0.68
  -8   4   1   22.60    0.66
  -8   4   1   21.44    0.55
   8   4  -1   21.76    0.66
   8   4  -1   20.70    0.70
   8   4  -1   21.22    0.64
  -8   4   1   21.40    0.66
   7  -4  -1    2.82    0.23
   7  -4  -1    3.01    0.20
  -7  -4   1    2.80    0.23
   7  -4  -1    3.57    0.22
  -7  -4   1    3.29    0.24
   7  -4  -1    3.40    0.18
   7   4  -1    3.51    0.25
   7   4  -1    3.33    0.27
  -7   4   1    3.45    0.26
   7   4  -1    3.31    0.23
  -7   4   1    2.51    0.22
  -7   4   1    3.29    0.17
  -6  -4   1   42.46    1.08
   6  -4  -1   41.05    1.00
   6  -4  -1   42.08    1.02
   6  -4  -1   42.70    1.03
   6  -4  -1   43.05    1.08
  -6  -4   1   42.63    1.06
  -6   4   1   40.13    1.07
   6   4  -1   43.65    1.06
   6   4  -1   45.29    1.07
  -6   4   1   43.58    1.06
  -6   4   1   43.60    1.00
  -5  -4   1   72.04    1.65
   5  -4  -1   68.59    1.58
  -5  -4   1   71.69    1.62
   5  -4  -1   67.06    1.64
   5  -4  -1   71.75    1.60
   5  -4  -1   68.61    1.60
   5   4  -1   69.83    1.68
  -5   4   1   71.42    1.62
  -5   4   1   71.27    1.59
   5   4  -1   73.09    1.62
  -5   4   1   67.68    1.64
   5   4  -1   70.21    1.63
  -4  -4   1    4.56    0.27
  -4  -4   1    5.41    0.24
   4  -4  -1    5.27    0.23
   4  -4  -1    4.97    0.26
   4  -4  -1    5.22    0.23
   4  -4  -1    4.96    0.23
   4   4  -1    4.91    0.28
  -4   4   1    5.28    0.25
   4   4  -1    4.91    0.24
  -4   4   1    4.89    0.25
  -4   4   1    5.13    0.22
   4   4  -1    4.86    0.24
  -3  -4   1   44.64    1.08
   3  -4  -1   44.16    1.08
   3  -4  -1   43.31    1.05
   3  -4  -1   44.85    1.05
   3  -4  -1   45.06    1.05
  -3   4   1   46.89    1.07
  -3   4   1   45.41    1.05
   3   4  -1   46.06    1.07
  -3   4   1   45.41    1.08
   3   4  -1   44.54    1.05
   2  -4  -1   71.55    1.62
   2  -4  -1   70.69    1.64
  -2  -4   1   70.08    1.62
  -2  -4   1   69.97    1.62
   2  -4  -1   72.81    1.61
   2  -4  -1   70.01    1.61
  -2   4   1   71.64    1.61
  -2   4   1   71.58    1.62
  -2   4   1   71.43    1.62
  -2   4   1   74.13    1.64
   2   4  -1   75.81    1.63
  -1  -4   1    2.42    0.17
  -1  -4   1    2.26    0.17
   1  -4  -1    2.63    0.20
   1  -4  -1    2.60    0.16
   1  -4  -1    2.39    0.18
   1  -4  -1    2.34    0.17
  -1   4   1    2.39    0.19
  -1   4   1    2.33    0.17
  -1   4   1    2.37    0.19
  -1   4   1    2.30    0.16
   0  -4   1    4.87    0.21
   0  -4  -1    5.55    0.24
   0  -4   1    5.22    0.21
   0  -4  -1    5.22    0.22
   0   4   1    4.95    0.22
   0   4   1    4.82    0.23
   0   4  -1    5.07    0.22
   0   4   1    4.62    0.21
   0   4   1    5.20    0.25
   0   4  -1    4.99    0.21
  -1  -4  -1   51.05    1.17
   1  -4   1   49.74    1.14
   1  -4   1   50.13    1.14
  -1  -4  -1   50.28    1.17
   1   4   1   49.97    1.17
  -1   4  -1   53.27    1.17
   1   4   1   49.68    1.16
  -1   4  -1   48.67    1.15
  -1   4  -1   49.23    1.14
  -2  -4  -1  322.37    7.04
   2  -4   1  324.28    7.03
   2  -4   1  323.85    6.99
   2  -4   1  327.06    7.00
  -2  -4  -1  333.56    7.04
  -2   4  -1  333.16    7.15
   2   4   1  326.65    7.03
  -2   4  -1  328.54    7.02
   2   4   1  328.58    7.04
  -2   4  -1  333.88    7.01
  -2   4  -1  327.85    7.03
   2   4   1  320.66    7.03
   3  -4   1   11.82    0.34
  -3  -4  -1   12.44    0.41
   3  -4   1   12.08    0.38
   3  -4   1   12.22    0.34
  -3   4  -1   13.21    0.39
   3   4   1   12.26    0.40
  -3   4  -1   13.45    0.37
   3   4   1   11.80    0.39
  -3   4  -1   12.35    0.37
   3   4   1   11.98    0.38
  -3   4  -1   12.31    0.36
  -4  -4  -1   29.69    0.79
   4  -4   1   28.89    0.72
   4  -4   1   30.95    0.77
   4  -4   1   31.51    0.73
   4  -4   1   30.71    0.80
  -4  -4  -1   31.04    0.80
  -4   4  -1   30.71    0.77
  -4   4  -1   30.84    0.74
   4   4   1   30.48    0.72
  -4   4  -1   31.56    0.76
   4   4   1   31.15    0.78
   4   4   1   30.44    0.76
   4   4   1   30.50    0.79
   5  -4   1   14.94    0.46
   5  -4   1   15.12    0.49
  -5  -4  -1   15.38    0.49
   5  -4   1   14.44    0.40
   5  -4   1   15.05    0.40
  -5  -4  -1   15.99    0.48
   5   4   1   14.75    0.46
   5   4   1   15.54    0.40
  -5   4  -1   14.76    0.44
  -5   4  -1   14.68    0.40
   5   4   1   14.85    0.51
  -5   4  -1   15.70    0.46
   5   4   1   14.46    0.43
   5   4   1   14.92    0.48
   6  -4   1   23.15    0.57
   6  -4   1   22.08    0.57
  -6  -4  -1   21.47    0.66
   6  -4   1   22.21    0.63
  -6  -4  -1   22.38    0.66
   6  -4   1   22.55    0.67
  -6   4  -1   22.95    0.56
   6   4   1   22.69    0.69
   6   4   1   22.52    0.66
  -6   4  -1   23.10    0.62
  -6   4  -1   22.47    0.64
   6   4   1   23.09    0.58
   6   4   1   22.66    0.64
   6   4   1   22.41    0.60
   7  -4   1    0.44    0.09
   7  -4   1    0.38    0.16
  -7  -4  -1    0.47    0.14
   7  -4   1    0.51    0.10
   7  -4   1    0.61    0.14
  -7  -4  -1    0.45    0.16
   7   4   1    0.39    0.10
   7   4   1    0.54    0.16
   7   4   1    0.57    0.14
   7   4   1    0.40    0.13
  -7   4  -1    0.37    0.07
  -7   4  -1    0.55    0.14
  -7   4  -1    0.36    0.13
   7   4   1    0.28    0.10
   8  -4   1    0.22    0.10
  -8  -4  -1    0.04    0.15
   8  -4   1    0.17    0.09
   8  -4   1    0.14    0.13
   8  -4   1    0.05    0.16
  -8   4  -1    0.09    0.06
   8   4   1    0.08    0.14
   8   4   1    0.24    0.10
  -8   4  -1    0.28    0.14
   8   4   1    0.17    0.14
  -8   4  -1    0.07    0.13
   8   4   1    0.15    0.10
   8   4   1    0.13    0.12
   9  -4   1    3.89    0.29
  -9  -4  -1    3.83    0.30
   9  -4   1    3.53    0.20
   9  -4   1    3.57    0.32
   9  -4   1    3.77    0.21
   9   4   1    3.23    0.28
   9   4   1    4.18    0.25
  -9   4  -1    3.90    0.30
   9   4   1    3.49    0.30
   9   4   1    4.29    0.23
   9   4   1    4.51    0.29
  -9   4  -1    4.32    0.31
 -10  -4  -1   20.20    0.71
  10  -4   1   19.80    0.72
  10  -4   1   20.46    0.58
  10  -4   1   19.90    0.54
  10  -4   1   20.24    0.67
  10   4   1   19.84    0.72
  10   4   1   20.50    0.61
 -10   4  -1   19.09    0.68
 -10   4  -1   20.82    0.67
  10   4   1   19.85    0.70
  11  -4   1    0.12    0.16
  11  -4   1    0.09    0.22
 -11  -4  -1    0.34    0.22
  11  -4   1    0.08    0.10
  11   4   1   -0.13    0.14
 -11   4  -1    0.31    0.19
  11   4   1   -0.09    0.17
  11   4   1    0.07    0.19
  12  -4   1    1.20    0.29
 -12  -4  -1    1.22    0.27
  12   4   1    0.97    0.25
  12   4   1    0.99    0.25
 -12   4  -1    1.16    0.25
  13  -4   1    1.87    0.34
 -13  -4  -1    2.84    0.35
 -13   4  -1    3.08    0.34
  13   4   1    3.28    0.35
 -13  -5   1    0.52    0.27
  13  -5  -1    0.18    0.26
  13   5  -1    0.67    0.23
  13   5  -1    0.24    0.24
 -13   5   1    0.31    0.24
  12  -5  -1    0.02    0.24
  12  -5  -1    0.03    0.14
 -12  -5   1   -0.11    0.22
 -12   5   1    0.03    0.21
  12   5  -1    0.22    0.22
  12   5  -1    0.30    0.19
  11  -5  -1    1.23    0.25
 -11  -5   1    1.76    0.28
  11  -5  -1    1.98    0.20
  11  -5  -1    1.37    0.27
 -11   5   1    1.60    0.26
  11   5  -1    1.71    0.25
  11   5  -1    1.22    0.26
  10  -5  -1   10.70    0.53
  10  -5  -1   10.48    0.50
  10  -5  -1   11.04    0.41
 -10  -5   1   11.39    0.54
  10   5  -1   11.30    0.49
 -10   5   1   10.67    0.50
  10   5  -1   12.35    0.56
 -10   5   1   10.87    0.34
 -10   5   1   11.10    0.51
   9  -5  -1    7.12    0.42
   9  -5  -1    6.39    0.32
  -9  -5   1    6.69    0.42
   9  -5  -1    6.73    0.31
   9  -5  -1    7.31    0.40
  -9   5   1    7.24    0.39
  -9   5   1    6.17    0.26
  -9   5   1    6.87    0.39
   9   5  -1    7.00    0.38
   9   5  -1    6.60    0.42
   8  -5  -1    7.16    0.38
  -8  -5   1    7.08    0.39
   8  -5  -1    7.50    0.32
   8  -5  -1    7.33    0.30
   8  -5  -1    7.22    0.40
  -8   5   1    7.01    0.27
   8   5  -1    7.38    0.41
  -8   5   1    6.99    0.36
  -8   5   1    7.21    0.37
   8   5  -1    6.36    0.34
   7  -5  -1    2.03    0.18
  -7  -5   1    2.26    0.21
   7  -5  -1    1.91    0.21
  -7  -5   1    1.98    0.23
   7  -5  -1    2.14    0.17
  -7   5   1    2.09    0.20
   7   5  -1    1.98    0.20
  -7   5   1    2.07    0.21
  -7   5   1    2.10    0.17
   7   5  -1    1.83    0.22
   7   5  -1    2.08    0.20
  -6  -5   1   52.13    1.25
  -6  -5   1   51.39    1.27
   6  -5  -1   49.64    1.26
   6  -5  -1   49.12    1.20
   6  -5  -1   50.62    1.21
   6   5  -1   49.29    1.30
   6   5  -1   52.55    1.26
  -6   5   1   51.30    1.25
   6   5  -1   50.48    1.24
  -6   5   1   51.23    1.20
  -6   5   1   51.40    1.26
  -5  -5   1  223.86    4.76
   5  -5  -1  207.12    4.70
   5  -5  -1  210.25    4.75
   5  -5  -1  214.96    4.70
  -5   5   1  229.12    4.76
   5   5  -1  213.49    4.74
  -5   5   1  215.72    4.73
   5   5  -1  217.49    4.73
  -5   5   1  216.98    4.70
   5   5  -1  217.04    4.80
   4  -5  -1    0.83    0.15
   4  -5  -1    0.93    0.12
  -4  -5   1    0.82    0.15
   4  -5  -1    1.00    0.13
   4   5  -1    1.14    0.14
  -4   5   1    1.19    0.16
   4   5  -1    0.93    0.14
  -4   5   1    1.42    0.15
  -4   5   1    0.83    0.12
   3  -5  -1  110.03    2.37
   3  -5  -1  103.83    2.40
  -3  -5   1  106.76    2.39
   3  -5  -1  102.93    2.36
   3   5  -1  104.95    2.37
  -3   5   1  108.64    2.38
  -3   5   1  108.78    2.38
  -3   5   1  107.78    2.40
   3   5  -1  105.37    2.39
  -3   5   1  106.16    2.38
   2  -5  -1   20.33    0.59
   2  -5  -1   20.00    0.56
  -2  -5   1   21.23    0.58
   2  -5  -1   20.63    0.56
  -2  -5   1   20.51    0.58
  -2   5   1   20.33    0.57
  -2   5   1   21.68    0.56
  -2   5   1   21.61    0.59
   2   5  -1   21.15    0.57
  -2   5   1   21.56    0.57
  -1  -5   1   15.27    0.44
   1  -5  -1   14.51    0.44
   1  -5  -1   15.40    0.44
  -1  -5   1   14.62    0.44
  -1   5   1   15.51    0.47
  -1   5   1   14.50    0.44
  -1   5   1   14.78    0.44
   1   5  -1   15.73    0.44
  -1   5   1   15.00    0.45
   0  -5  -1    5.12    0.25
   0  -5   1    4.87    0.24
   0  -5   1    5.36    0.23
   0   5   1    5.02    0.27
   0   5   1    5.46    0.26
   0   5  -1    5.06    0.24
   0   5   1    5.22    0.24
   0   5   1    5.19    0.24
   0   5  -1    5.31    0.25
   0   5  -1    4.95    0.25
   1  -5   1    0.21    0.10
   1  -5   1    0.04    0.09
  -1  -5  -1   -0.09    0.09
  -1  -5  -1    0.11    0.12
   1   5   1    0.05    0.10
   1   5   1    0.02    0.11
  -1   5  -1   -0.04    0.09
  -1   5  -1    0.10    0.11
  -1   5  -1    0.01    0.09
  -1   5  -1    0.27    0.10
  -2  -5  -1    6.76    0.30
   2  -5   1    6.18    0.23
  -2  -5  -1    5.93    0.28
   2  -5   1    6.14    0.24
  -2   5  -1    6.18    0.27
   2   5   1    6.19    0.28
   2   5   1    5.90    0.27
  -2   5  -1    6.14    0.25
   2   5   1    6.12    0.27
  -2   5  -1    6.20    0.26
  -2   5  -1    5.65    0.25
   3  -5   1    0.10    0.11
   3  -5   1    0.32    0.09
  -3  -5  -1    0.27    0.14
   3  -5   1    0.13    0.09
  -3  -5  -1    0.09    0.11
   3   5   1    0.09    0.10
  -3   5  -1    0.06    0.11
   3   5   1    0.15    0.11
   3   5   1    0.17    0.11
  -3   5  -1    0.15    0.09
  -3   5  -1    0.16    0.10
  -3   5  -1    0.45    0.11
   4  -5   1    4.31    0.20
   4  -5   1    4.18    0.20
   4  -5   1    4.96    0.26
   4  -5   1    4.65    0.26
  -4  -5  -1    4.09    0.27
   4   5   1    4.53    0.26
  -4   5  -1    4.56    0.23
   4   5   1    4.92    0.24
  -4   5  -1    4.83    0.22
  -4   5  -1    4.38    0.24
   4   5   1    4.25    0.24
  -5  -5  -1    2.97    0.24
   5  -5   1    2.70    0.16
   5  -5   1    2.40    0.17
  -5  -5  -1    2.90    0.23
   5  -5   1    2.73    0.22
   5  -5   1    2.51    0.23
   5   5   1    3.17    0.22
  -5   5  -1    2.92    0.21
   5   5   1    2.32    0.20
   5   5   1    2.45    0.19
  -5   5  -1    2.48    0.17
  -5   5  -1    2.66    0.21
  -6  -5  -1    9.28    0.40
   6  -5   1    8.01    0.35
   6  -5   1    8.18    0.28
  -6  -5  -1    8.76    0.37
   6  -5   1    7.98    0.27
   6  -5   1    8.26    0.38
   6   5   1    7.84    0.36
  -6   5  -1    8.46    0.34
  -6   5  -1    8.35    0.29
   6   5   1    9.56    0.36
   6   5   1    8.98    0.33
  -6   5  -1    8.17    0.34
   6   5   1    7.94    0.39
   7  -5   1    0.18    0.13
   7  -5   1    0.45    0.09
   7  -5   1    0.34    0.17
  -7  -5  -1    0.42    0.17
   7  -5   1    0.43    0.10
  -7   5  -1    0.47    0.09
  -7   5  -1    0.61    0.14
   7   5   1    0.48    0.14
   7   5   1    0.49    0.12
  -7   5  -1    0.27    0.13
   7   5   1    0.49    0.16
   7   5   1    0.39    0.15
   8  -5   1    5.52    0.23
  -8  -5  -1    5.43    0.37
   8  -5   1    5.72    0.24
   8  -5   1    5.20    0.37
   8  -5   1    4.97    0.32
   8   5   1    5.78    0.25
   8   5   1    5.64    0.28
   8   5   1    5.85    0.35
  -8   5  -1    5.61    0.32
   8   5   1    5.08    0.36
  -8   5  -1    5.34    0.22
  -8   5  -1    5.56    0.33
   9  -5   1    2.24    0.16
  -9  -5  -1    2.34    0.28
   9  -5   1    2.61    0.19
   9  -5   1    2.00    0.27
   9  -5   1    2.49    0.25
  -9   5  -1    2.31    0.25
   9   5   1    3.03    0.23
   9   5   1    2.46    0.26
  -9   5  -1    2.48    0.25
   9   5   1    2.39    0.28
  -9   5  -1    2.30    0.15
 -10  -5  -1    1.09    0.25
  10  -5   1    1.38    0.13
  10  -5   1    0.89    0.20
  10  -5   1    1.11    0.26
 -10   5  -1    1.91    0.25
  10   5   1    1.43    0.24
  10   5   1    1.12    0.24
  11  -5   1    0.21    0.24
 -11  -5  -1    0.63    0.24
  11   5   1    0.63    0.23
  11   5   1    0.57    0.22
 -11   5  -1    0.43    0.20
 -12  -5  -1    2.35    0.32
  12  -5   1    2.32    0.34
 -12   5  -1    1.97    0.29
  12   5   1    2.43    0.31
  12   5   1    2.31    0.33
 -12  -6   1    0.42    0.26
  12  -6  -1    0.33    0.26
  12   6  -1    0.22    0.23
 -12   6   1    0.53    0.23
  12   6  -1    0.80    0.23
 -11  -6   1   -0.05    0.21
  11  -6  -1   -0.03    0.13
  11  -6  -1   -0.11    0.22
  11  -6  -1   -0.26    0.18
 -11   6   1   -0.03    0.19
  11   6  -1   -0.02    0.17
  11   6  -1    0.27    0.21
  10  -6  -1    0.36    0.23
  10  -6  -1    0.01    0.13
 -10  -6   1    0.11    0.20
  10  -6  -1    0.16    0.19
  10   6  -1    0.14    0.17
 -10   6   1   -0.21    0.16
  10   6  -1    0.04    0.20
   9  -6  -1    0.03    0.17
  -9  -6   1   -0.15    0.18
   9  -6  -1    0.00    0.11
   9  -6  -1    0.05    0.12
   9  -6  -1    0.17    0.21
   9   6  -1    0.21    0.19
  -9   6   1   -0.13    0.16
  -9   6   1    0.00    0.15
   9   6  -1   -0.10    0.14
  -9   6   1   -0.06    0.09
   8  -6  -1    7.17    0.41
   8  -6  -1    6.49    0.29
   8  -6  -1    7.06    0.39
   8  -6  -1    6.48    0.31
  -8  -6   1    6.73    0.40
   8   6  -1    7.36    0.37
  -8   6   1    6.76    0.37
  -8   6   1    6.13    0.28
   8   6  -1    6.59    0.42
  -8   6   1    7.01    0.38
  -7  -6   1   14.60    0.55
   7  -6  -1   14.94    0.47
   7  -6  -1   15.41    0.55
   7  -6  -1   14.73    0.47
  -7   6   1   15.54    0.54
  -7   6   1   15.28    0.47
   7   6  -1   14.80    0.52
   7   6  -1   15.17    0.58
  -7   6   1   15.33    0.53
   6  -6  -1    0.07    0.10
   6  -6  -1   -0.15    0.13
  -6  -6   1    0.18    0.15
   6  -6  -1    0.18    0.12
  -6   6   1   -0.09    0.11
   6   6  -1   -0.07    0.12
  -6   6   1   -0.07    0.10
  -6   6   1   -0.05    0.12
   6   6  -1    0.14    0.15
   6   6  -1    0.05    0.12
   5  -6  -1   35.77    0.88
  -5  -6   1   32.54    0.92
   5  -6  -1   34.32    0.93
   5  -6  -1   33.86    0.87
  -5   6   1   35.21    0.88
  -5   6   1   35.33    0.91
  -5   6   1   36.51    0.93
   5   6  -1   34.89    0.90
   5   6  -1   33.96    0.91
  -4  -6   1   17.67    0.57
   4  -6  -1   18.82    0.58
   4  -6  -1   18.03    0.54
   4  -6  -1   19.93    0.54
   4   6  -1   17.98    0.56
  -4   6   1   18.47    0.56
   4   6  -1   18.27    0.55
  -4   6   1   19.27    0.57
  -4   6   1   19.16    0.54
  -3  -6   1    0.97    0.15
   3  -6  -1    0.75    0.13
  -3  -6   1    0.66    0.15
   3  -6  -1    0.81    0.13
   3  -6  -1    0.97    0.16
  -3   6   1    0.88    0.15
  -3   6   1    0.93    0.13
  -3   6   1    0.82    0.15
  -3   6   1    0.75    0.14
   3   6  -1    0.96    0.14
   3   6  -1    0.67    0.13
   2  -6  -1    0.74    0.13
   2  -6  -1    0.65    0.15
   2  -6  -1    0.76    0.12
  -2  -6   1    0.64    0.13
  -2  -6   1    0.64    0.15
  -2   6   1    0.78    0.13
  -2   6   1    0.84    0.14
  -2   6   1    0.43    0.13
   2   6  -1    1.02    0.14
  -2   6   1    0.65    0.14
   1  -6  -1   23.20    0.64
  -1  -6   1   24.25    0.63
   1  -6  -1   23.49    0.63
  -1  -6   1   23.21    0.64
  -1   6   1   24.52    0.66
  -1   6   1   23.43    0.65
   1   6  -1   23.33    0.65
  -1   6   1   23.13    0.67
  -1   6   1   22.98    0.64
   1   6  -1   22.48    0.63
   0  -6   1   16.36    0.48
   0  -6  -1   15.89    0.50
   0  -6   1   16.33    0.47
   0  -6  -1   16.05    0.49
   0   6   1   15.94    0.50
   0   6   1   16.56    0.50
   0   6  -1   15.83    0.49
   0   6  -1   16.50    0.49
   0   6   1   15.47    0.48
   0   6   1   17.28    0.53
   0   6  -1   16.08    0.51
   0   6  -1   16.22    0.48
  -1  -6  -1   89.22    2.04
   1  -6   1   88.95    2.01
  -1  -6  -1   86.26    2.04
   1  -6   1   86.11    2.00
  -1   6  -1   90.33    2.03
   1   6   1   92.64    2.05
  -1   6  -1   91.57    2.02
  -1   6  -1   91.97    2.04
   1   6   1   89.48    2.04
  -1   6  -1   87.78    2.04
  -2  -6  -1   18.31    0.55
  -2  -6  -1   17.84    0.55
   2  -6   1   18.08    0.51
   2  -6   1   18.24    0.50
  -2   6  -1   18.48    0.53
  -2   6  -1   18.00    0.54
  -2   6  -1   18.88    0.52
  -2   6  -1   17.59    0.52
   2   6   1   18.84    0.54
   2   6   1   18.71    0.55
   3  -6   1   32.02    0.83
   3  -6   1   31.50    0.78
  -3  -6  -1   32.68    0.86
   3  -6   1   30.86    0.78
  -3  -6  -1   29.88    0.84
  -3   6  -1   31.37    0.81
   3   6   1   32.78    0.84
  -3   6  -1   31.84    0.80
   3   6   1   31.69    0.83
  -3   6  -1   33.35    0.84
  -3   6  -1   31.71    0.82
   3   6   1   31.19    0.84
   4  -6   1   73.97    1.72
  -4  -6  -1   78.58    1.81
  -4  -6  -1   76.60    1.80
   4  -6   1   73.77    1.78
   4  -6   1   73.61    1.72
   4  -6   1   76.74    1.80
  -4   6  -1   76.85    1.78
  -4   6  -1   80.68    1.77
   4   6   1   78.17    1.79
   4   6   1   75.26    1.79
   4   6   1   76.47    1.78
  -4   6  -1   76.28    1.76
  -4   6  -1   76.87    1.75
   5  -6   1   48.30    1.13
   5  -6   1   47.80    1.23
   5  -6   1   49.62    1.13
   5  -6   1   46.21    1.20
  -5  -6  -1   48.99    1.23
   5   6   1   47.83    1.21
  -5   6  -1   48.34    1.18
  -5   6  -1   49.86    1.17
   5   6   1   47.43    1.19
   5   6   1   47.12    1.21
  -5   6  -1   51.12    1.21
  -6  -6  -1    9.10    0.42
   6  -6   1    9.03    0.30
   6  -6   1    9.08    0.31
   6  -6   1    9.40    0.42
   6  -6   1    8.76    0.38
   6   6   1    9.08    0.40
   6   6   1    9.58    0.37
   6   6   1    8.07    0.43
  -6   6  -1    9.39    0.33
  -6   6  -1    8.66    0.37
  -6   6  -1    9.01    0.37
   6   6   1    9.74    0.40
   7  -6   1    7.16    0.27
  -7  -6  -1    7.03    0.39
   7  -6   1    6.86    0.40
   7  -6   1    7.00    0.26
   7  -6   1    7.05    0.36
  -7   6  -1    6.88    0.28
  -7   6  -1    6.21    0.34
  -7   6  -1    6.37    0.34
   7   6   1    6.89    0.32
   7   6   1    6.99    0.40
   7   6   1    6.24    0.36
   8  -6   1   26.36    0.66
  -8  -6  -1   25.76    0.81
   8  -6   1   26.59    0.84
   8  -6   1   26.55    0.77
   8  -6   1   25.73    0.66
  -8   6  -1   25.90    0.77
  -8   6  -1   25.43    0.67
  -8   6  -1   26.06    0.78
   8   6   1   25.04    0.79
   8   6   1   26.06    0.84
   9  -6   1    4.15    0.33
   9  -6   1    4.09    0.21
  -9  -6  -1    3.73    0.33
   9  -6   1    3.95    0.21
   9  -6   1    3.65    0.35
   9   6   1    3.11    0.28
  -9   6  -1    4.35    0.31
  -9   6  -1    3.83    0.25
  -9   6  -1    4.07    0.32
   9   6   1    3.55    0.34
  10  -6   1    1.99    0.14
  10  -6   1    1.51    0.23
  10  -6   1    2.21    0.31
 -10  -6  -1    1.93    0.29
  10   6   1    1.82    0.29
  10   6   1    1.46    0.24
 -10   6  -1    1.88    0.25
 -11  -6  -1    3.25    0.35
  11  -6   1    2.40    0.34
 -11   6  -1    2.64    0.29
  11   6   1    2.26    0.29
  11   6   1    2.51    0.33
 -12  -6  -1    0.75    0.27
  12  -6   1    0.18    0.26
 -12   6  -1    0.74    0.24
  12   6   1    0.47    0.25
  12   6   1    0.55    0.23
  12  -7  -1    2.19    0.36
 -12  -7   1    2.54    0.35
  12   7  -1    2.09    0.29
 -12   7   1    2.34    0.32
  12   7  -1    1.92    0.33
  11  -7  -1    5.82    0.46
 -11  -7   1    6.56    0.48
  11  -7  -1    7.00    0.33
  11   7  -1    6.90    0.44
 -11   7   1    6.66    0.46
  11   7  -1    5.91    0.48
  10  -7  -1    1.02    0.27
  10  -7  -1    1.06    0.17
 -10  -7   1    0.85    0.24
  10  -7  -1    0.85    0.23
 -10   7   1    1.10    0.23
  10   7  -1    1.07    0.22
  10   7  -1    0.84    0.25
   9  -7  -1   11.62    0.43
   9  -7  -1   10.62    0.54
   9  -7  -1   12.29    0.54
  -9  -7   1   12.76    0.57
   9   7  -1   11.76    0.49
   9   7  -1   10.63    0.56
  -9   7   1   11.48    0.51
   8  -7  -1   11.50    0.53
   8  -7  -1   12.82    0.56
  -8  -7   1   12.44    0.54
   8  -7  -1   12.33    0.44
   8  -7  -1   12.40    0.43
   8   7  -1   13.18    0.51
   8   7  -1   12.60    0.58
  -8   7   1   11.96    0.51
  -8   7   1   12.73    0.44
  -8   7   1   12.82    0.52
   7  -7  -1    2.24    0.20
   7  -7  -1    2.16    0.19
  -7  -7   1    1.87    0.25
   7  -7  -1    2.31    0.25
   7   7  -1    1.82    0.26
  -7   7   1    2.19    0.19
  -7   7   1    2.31    0.24
   7   7  -1    2.12    0.22
  -7   7   1    2.29    0.24
   6  -7  -1    3.69    0.24
   6  -7  -1    3.53    0.25
  -6  -7   1    4.18    0.31
   6  -7  -1    3.53    0.28
  -6   7   1    3.47    0.28
   6   7  -1    3.79    0.32
   6   7  -1    3.53    0.26
  -6   7   1    3.71    0.25
  -6   7   1    3.58    0.27
   5  -7  -1   -0.12    0.10
   5  -7  -1    0.08    0.12
  -5  -7   1    0.01    0.15
   5  -7  -1   -0.11    0.14
  -5   7   1    0.02    0.13
  -5   7   1    0.12    0.13
  -5   7   1    0.06    0.12
   5   7  -1    0.20    0.13
  -4  -7   1    5.55    0.32
   4  -7  -1    5.47    0.28
  -4  -7   1    5.24    0.31
   4  -7  -1    5.40    0.33
   4  -7  -1    5.80    0.28
  -4   7   1    5.30    0.32
  -4   7   1    5.74    0.29
  -4   7   1    5.47    0.32
   4   7  -1    5.90    0.30
   4   7  -1    5.34    0.30
   3  -7  -1    2.00    0.19
   3  -7  -1    1.73    0.21
   3  -7  -1    1.62    0.17
  -3  -7   1    2.32    0.22
  -3  -7   1    2.30    0.21
   3   7  -1    1.67    0.18
  -3   7   1    2.07    0.20
  -3   7   1    1.95    0.20
  -3   7   1    1.76    0.20
   3   7  -1    2.09    0.20
  -3   7   1    2.74    0.21
  -2  -7   1   17.02    0.53
   2  -7  -1   17.82    0.54
  -2  -7   1   16.76    0.55
   2  -7  -1   16.94    0.52
  -2   7   1   17.88    0.55
  -2   7   1   18.23    0.54
  -2   7   1   18.23    0.57
   2   7  -1   17.66    0.54
   2   7  -1   17.16    0.54
  -2   7   1   17.70    0.54
  -1  -7   1   33.72    0.86
  -1  -7   1   32.94    0.87
   1  -7  -1   31.64    0.86
   1  -7  -1   32.80    0.86
  -1   7   1   35.67    0.88
   1   7  -1   33.13    0.87
  -1   7   1   33.07    0.90
  -1   7   1   33.20    0.88
   1   7  -1   33.24    0.88
  -1   7   1   33.18    0.88
   0  -7  -1   43.24    1.10
   0  -7   1   46.26    1.09
   0  -7   1   42.77    1.08
   0  -7  -1   45.11    1.10
   0   7  -1   43.53    1.10
   0   7  -1   44.36    1.11
   0   7  -1   45.35    1.13
   0   7   1   43.93    1.12
   0   7  -1   42.32    1.08
   0   7   1   42.18    1.09
   0   7   1   46.23    1.14
   0   7   1   45.14    1.11
   1  -7   1    0.12    0.12
  -1  -7  -1    0.12    0.11
   1  -7   1    0.31    0.11
  -1  -7  -1    0.09    0.13
  -1   7  -1    0.21    0.11
  -1   7  -1    0.09    0.12
   1   7   1    0.21    0.13
   1   7   1    0.06    0.13
  -1   7  -1    0.04    0.11
   1   7   1    0.12    0.12
  -1   7  -1    0.18    0.12
   2  -7   1   15.76    0.46
  -2  -7  -1   16.14    0.52
   2  -7   1   16.08    0.47
  -2  -7  -1   15.43    0.52
  -2   7  -1   15.76    0.50
  -2   7  -1   16.50    0.51
   2   7   1   15.80    0.51
  -2   7  -1   15.31    0.51
  -2   7  -1   15.21    0.48
   2   7   1   15.53    0.52
   3  -7   1    2.16    0.18
  -3  -7  -1    2.11    0.21
   3  -7   1    1.68    0.15
  -3  -7  -1    1.55    0.19
   3   7   1    1.89    0.19
   3   7   1    1.94    0.21
   3   7   1    1.61    0.18
  -3   7  -1    1.71    0.19
  -3   7  -1    1.85    0.17
  -3   7  -1    1.81    0.18
  -3   7  -1    1.62    0.19
  -4  -7  -1   20.89    0.83
   4  -7   1   16.88    0.57
  -4  -7  -1   17.96    0.59
   4  -7   1   17.29    0.51
   4  -7   1   18.28    0.58
   4  -7   1   17.59    0.50
  -4   7  -1   18.53    0.57
  -4   7  -1   17.57    0.54
   4   7   1   18.29    0.58
   4   7   1   18.75    0.59
  -4   7  -1   17.68    0.54
  -4   7  -1   18.03    0.56
   4   7   1   17.59    0.56
   5  -7   1   29.80    0.76
   5  -7   1   29.99    0.76
  -5  -7  -1   31.03    0.88
   5  -7   1   31.21    0.85
   5  -7   1   29.96    0.86
  -5   7  -1   30.82    0.82
   5   7   1   29.28    0.85
  -5   7  -1   30.08    0.80
  -5   7  -1   29.23    0.83
   5   7   1   29.68    0.83
  -6  -7  -1    1.30    0.22
   6  -7   1    0.97    0.14
   6  -7   1    0.83    0.20
   6  -7   1    0.98    0.19
   6  -7   1    1.00    0.12
  -6   7  -1    1.25    0.16
   6   7   1    1.05    0.19
   6   7   1    1.57    0.24
  -6   7  -1    0.99    0.17
   6   7   1    1.27    0.19
  -6   7  -1    1.16    0.18
   7  -7   1    0.21    0.16
  -7  -7  -1    0.29    0.19
   7  -7   1    0.12    0.10
   7  -7   1    0.40    0.20
   7  -7   1    0.09    0.11
  -7   7  -1    0.36    0.12
  -7   7  -1   -0.11    0.13
  -7   7  -1    0.24    0.15
   7   7   1    0.04    0.17
   7   7   1    0.01    0.15
   8  -7   1    5.25    0.24
  -8  -7  -1    4.71    0.37
   8  -7   1    4.48    0.36
   8  -7   1    4.97    0.35
   8  -7   1    4.98    0.23
  -8   7  -1    4.07    0.32
  -8   7  -1    5.17    0.34
   8   7   1    4.81    0.36
  -8   7  -1    4.77    0.26
   8   7   1    4.64    0.39
   9  -7   1    0.99    0.27
   9  -7   1    1.52    0.22
  -9  -7  -1    1.25    0.26
   9  -7   1    1.28    0.14
   9   7   1    1.98    0.29
   9   7   1    0.96    0.21
  -9   7  -1    1.42    0.22
  10  -7   1    4.91    0.43
 -10  -7  -1    4.97    0.40
  10   7   1    4.37    0.36
 -10   7  -1    5.33    0.40
  10   7   1    4.93    0.42
 -11  -7  -1    0.31    0.25
  11  -7   1    0.43    0.28
  11   7   1    0.21    0.21
  11   7   1    0.36    0.23
 -11   7  -1    0.77    0.23
  11  -8  -1    0.25    0.26
 -11  -8   1    0.12    0.24
  11   8  -1    0.01    0.19
  11   8  -1    0.52    0.26
 -11   8   1    0.41    0.22
 -10  -8   1   -0.08    0.21
  10  -8  -1    0.23    0.25
  10  -8  -1   -0.06    0.14
  10   8  -1   -0.01    0.17
 -10   8   1    0.11    0.18
  10   8  -1    0.37    0.23
   9  -8  -1    8.42    0.49
  -9  -8   1    9.52    0.53
   9  -8  -1    9.32    0.53
   9  -8  -1    9.11    0.39
   9   8  -1    8.78    0.54
  -9   8   1    8.65    0.47
   9   8  -1    9.41    0.47
  -8  -8   1    2.32    0.29
   8  -8  -1    2.58    0.22
   8  -8  -1    2.71    0.29
   8  -8  -1    2.46    0.32
  -8   8   1    2.04    0.31
  -8   8   1    2.17    0.26
   8   8  -1    2.12    0.24
   8   8  -1    2.58    0.32
   7  -8  -1    5.50    0.29
  -7  -8   1    4.71    0.38
   7  -8  -1    5.17    0.31
   7  -8  -1    5.78    0.39
  -7   8   1    5.50    0.36
   7   8  -1    5.90    0.44
  -7   8   1    5.88    0.36
   7   8  -1    5.93    0.36
  -7   8   1    5.12    0.31
   6  -8  -1   -0.06    0.13
   6  -8  -1    0.25    0.18
   6  -8  -1   -0.05    0.11
  -6  -8   1    0.09    0.17
  -6   8   1   -0.11    0.14
   6   8  -1    0.08    0.15
  -6   8   1   -0.08    0.13
   6   8  -1   -0.02    0.17
  -6   8   1    0.12    0.13
   5  -8  -1    6.54    0.31
   5  -8  -1    6.69    0.39
  -5  -8   1    6.00    0.38
   5  -8  -1    5.96    0.32
   5   8  -1    5.91    0.33
  -5   8   1    6.23    0.36
  -5   8   1    6.19    0.36
  -5   8   1    5.86    0.33
   4  -8  -1   44.40    1.19
   4  -8  -1   46.05    1.12
  -4  -8   1   42.75    1.16
   4  -8  -1   45.17    1.13
   4   8  -1   44.32    1.15
  -4   8   1   47.21    1.18
  -4   8   1   45.10    1.16
  -4   8   1   42.73    1.14
  -3  -8   1   18.23    0.61
   3  -8  -1   19.36    0.58
  -3  -8   1   17.98    0.60
   3  -8  -1   18.48    0.58
   3   8  -1   17.98    0.59
  -3   8   1   19.38    0.61
  -3   8   1   19.19    0.63
  -3   8   1   18.66    0.60
  -3   8   1   19.74    0.71
  -2  -8   1    2.94    0.24
  -2  -8   1    2.63    0.22
   2  -8  -1    2.51    0.21
   2  -8  -1    3.19    0.24
  -2   8   1    2.75    0.22
  -2   8   1    2.26    0.21
   2   8  -1    2.45    0.27
  -2   8   1    2.70    0.25
  -2   8   1    2.93    0.25
  -1  -8   1    7.37    0.33
   1  -8  -1    7.14    0.35
  -1  -8   1    6.79    0.35
   1  -8  -1    7.08    0.33
  -1   8   1    6.79    0.35
   1   8  -1    7.13    0.33
  -1   8   1    7.43    0.35
   1   8  -1    6.84    0.35
   1   8  -1    7.22    0.38
  -1   8   1    7.70    0.38
  -1   8   1    6.78    0.33
   0  -8   1    1.43    0.18
   0  -8  -1    1.38    0.18
   0  -8   1    1.48    0.17
   0  -8  -1    1.46    0.19
   0   8   1    1.83    0.20
   0   8  -1    1.77    0.19
   0   8   1    1.35    0.21
   0   8  -1    1.22    0.18
   0   8  -1    1.39    0.20
   0   8   1    1.45    0.18
   0   8  -1    1.49    0.18
   0   8   1    1.23    0.19
   1  -8   1   11.05    0.40
  -1  -8  -1   10.64    0.44
   1  -8   1   11.68    0.42
  -1  -8  -1   11.70    0.43
   1   8   1   11.86    0.50
   1   8   1   11.05    0.47
  -1   8  -1   10.68    0.43
   1   8   1   11.47    0.48
  -1   8  -1   11.64    0.46
  -1   8  -1   10.78    0.43
  -1   8  -1   11.31    0.42
   2  -8   1    3.80    0.24
  -2  -8  -1    4.02    0.29
  -2  -8  -1    4.30    0.32
   2  -8   1    4.18    0.27
  -2   8  -1    3.54    0.27
  -2   8  -1    4.07    0.26
  -2   8  -1    4.54    0.29
  -2   8  -1    3.78    0.29
   3  -8   1    0.42    0.12
   3  -8   1    0.84    0.15
  -3  -8  -1    0.66    0.19
  -3   8  -1    0.60    0.16
   3   8   1    0.36    0.15
  -3   8  -1    0.75    0.17
  -3   8  -1    0.69    0.14
  -3   8  -1    0.34    0.15
   4  -8   1    2.95    0.21
  -4  -8  -1    2.59    0.26
   4  -8   1    2.70    0.21
   4  -8   1    3.13    0.27
  -4   8  -1    2.24    0.22
  -4   8  -1    2.77    0.24
  -4   8  -1    3.02    0.23
  -4   8  -1    2.83    0.24
   4   8   1    3.02    0.27
   5  -8   1   25.72    0.77
   5  -8   1   26.26    0.68
  -5  -8  -1   25.66    0.79
   5  -8   1   25.77    0.68
   5  -8   1   25.24    0.79
  -5   8  -1   25.25    0.73
   5   8   1   25.24    0.77
  -5   8  -1   26.19    0.75
  -5   8  -1   24.81    0.76
   6  -8   1    1.36    0.14
   6  -8   1    1.31    0.16
  -6  -8  -1    1.24    0.23
   6  -8   1    1.30    0.22
   6  -8   1    1.34    0.25
  -6   8  -1    1.41    0.20
  -6   8  -1    1.46    0.20
   6   8   1    1.27    0.21
  -6   8  -1    1.32    0.18
  -7  -8  -1    1.30    0.25
   7  -8   1    1.43    0.15
   7  -8   1    1.36    0.14
   7  -8   1    1.09    0.25
   7  -8   1    1.24    0.22
   7   8   1    1.41    0.22
   7   8   1    1.40    0.25
  -7   8  -1    1.20    0.25
  -7   8  -1    1.05    0.19
  -7   8  -1    1.13    0.20
   8  -8   1    0.18    0.18
  -8  -8  -1    0.18    0.20
   8  -8   1   -0.10    0.10
   8  -8   1   -0.39    0.19
   8   8   1    0.07    0.17
   8   8   1   -0.09    0.19
  -8   8  -1   -0.34    0.15
   9  -8   1    1.10    0.21
   9  -8   1    0.73    0.27
  -9  -8  -1    1.15    0.26
  -9   8  -1    0.95    0.22
   9   8   1    0.82    0.22
   9   8   1    0.49    0.22
  10  -8   1    1.51    0.32
 -10  -8  -1    2.50    0.33
 -10   8  -1    2.37    0.29
  10   8   1    2.10    0.28
  10   8   1    2.05    0.32
 -11  -8  -1    1.23    0.30
  11  -8   1    1.17    0.32
  11   8   1    1.52    0.27
 -11   8  -1    1.25    0.26
  11   8   1    1.53    0.31
 -11  -9   1    5.88    0.47
  11  -9  -1    6.43    0.52
 -11   9   1    5.99    0.47
  11   9  -1    5.52    0.43
  11   9  -1    6.27    0.52
  10  -9  -1    0.18    0.26
  10  -9  -1   -0.06    0.16
 -10  -9   1    0.02    0.23
  10   9  -1   -0.15    0.21
 -10   9   1    0.02    0.20
  10   9  -1   -0.09    0.17
   9  -9  -1    7.11    0.50
   9  -9  -1    6.76    0.35
   9  -9  -1    6.66    0.46
  -9  -9   1    6.90    0.50
  -9   9   1    6.52    0.44
   9   9  -1    7.74    0.52
   9   9  -1    6.46    0.42
   8  -9  -1   14.26    0.51
   8  -9  -1   15.24    0.63
   8  -9  -1   14.24    0.64
  -8  -9   1   15.42    0.64
  -8   9   1   14.67    0.59
   8   9  -1   13.87    0.58
   8   9  -1   14.54    0.66
   7  -9  -1    1.78    0.27
   7  -9  -1    1.91    0.21
  -7  -9   1    1.68    0.26
   7   9  -1    1.39    0.27
  -7   9   1    1.82    0.37
  -7   9   1    1.55    0.23
   7   9  -1    1.22    0.22
  -6  -9   1    1.65    0.25
   6  -9  -1    1.55    0.20
   6  -9  -1    2.07    0.27
   6  -9  -1    1.48    0.20
  -6   9   1    1.68    0.24
   6   9  -1    1.58    0.23
  -6   9   1    1.25    0.22
  -5  -9   1    8.05    0.45
   5  -9  -1    8.23    0.36
   5  -9  -1    8.17    0.45
   5  -9  -1    8.50    0.39
   5   9  -1    8.07    0.41
  -5   9   1    8.41    0.43
  -5   9   1    8.29    0.43
  -4  -9   1    0.29    0.18
   4  -9  -1    0.09    0.13
   4  -9  -1    0.08    0.15
   4   9  -1    0.07    0.15
  -4   9   1   -0.05    0.16
  -4   9   1    0.22    0.17
   3  -9  -1    0.24    0.14
  -3  -9   1    0.22    0.17
   3  -9  -1    0.52    0.16
  -3   9   1    0.49    0.17
  -3   9   1    0.41    0.17
  -2  -9   1   16.56    0.59
  -2  -9   1   18.44    0.65
   2  -9  -1   17.12    0.58
   2  -9  -1   17.48    0.57
  -2   9   1   17.78    0.62
  -2   9   1   18.00    0.61
  -1  -9   1    1.35    0.19
   1  -9  -1    1.23    0.19
   1  -9  -1    1.09    0.20
  -1  -9   1    1.43    0.20
   1   9  -1    1.20    0.21
  -1   9   1    2.08    0.25
  -1   9   1    0.76    0.19
   0  -9  -1   -0.09    0.15
   0  -9   1    0.12    0.12
   0  -9   1    0.05    0.15
   0  -9  -1    0.11    0.16
   0   9   1    0.09    0.15
   0   9  -1   -0.01    0.15
   0   9  -1   -0.04    0.15
   0   9   1   -0.13    0.15
   1  -9   1    1.24    0.18
  -1  -9  -1    1.07    0.21
   1  -9   1    1.18    0.17
  -1   9  -1    1.06    0.19
  -1   9  -1    1.15    0.20
   1   9   1    1.28    0.22
   2  -9   1   14.03    0.49
  -2  -9  -1   15.18    0.55
   2  -9   1   14.21    0.48
  -2   9  -1   15.23    0.55
  -2   9  -1   14.32    0.53
  -3  -9  -1   15.02    0.58
   3  -9   1   14.95    0.51
   3  -9   1   16.22    0.50
  -3   9  -1   16.67    0.58
   3   9   1   16.13    0.58
  -3   9  -1   16.28    0.56
   4  -9   1    9.35    0.37
   4  -9   1    9.39    0.44
  -4  -9  -1    9.67    0.46
   4  -9   1    9.31    0.36
  -4   9  -1    8.80    0.42
   4   9   1    8.49    0.44
  -4   9  -1    8.88    0.43
   5  -9   1   65.91    1.55
  -5  -9  -1   66.84    1.68
   5  -9   1   64.61    1.66
   5  -9   1   65.78    1.55
  -5   9  -1   65.34    1.65
   5   9   1   66.06    1.66
  -5   9  -1   68.21    1.64
  -6  -9  -1    0.21    0.20
   6  -9   1    0.27    0.13
   6  -9   1    0.20    0.11
   6  -9   1   -0.02    0.20
  -6   9  -1    0.24    0.17
  -6   9  -1    0.12    0.16
   6   9   1   -0.05    0.17
   7  -9   1    0.46    0.14
   7  -9   1    0.47    0.20
   7  -9   1    0.76    0.24
  -7  -9  -1    0.63    0.23
  -7   9  -1    0.64    0.19
   7   9   1    0.84    0.25
   7   9   1    0.52    0.20
  -8  -9  -1    5.90    0.47
   8  -9   1    6.21    0.47
   8  -9   1    6.32    0.28
   8  -9   1    6.41    0.57
   8   9   1    6.68    0.43
  -8   9  -1    6.26    0.40
   8   9   1    6.08    0.48
   9  -9   1    0.00    0.25
  -9  -9  -1   -0.03    0.22
   9   9   1    0.06    0.19
  -9   9  -1    0.40    0.20
   9   9   1    0.18    0.23
 -10  -9  -1    0.60    0.27
  10  -9   1    0.71    0.31
 -10   9  -1    0.67    0.23
  10   9   1    0.95    0.24
  10   9   1    1.09    0.29
  10 -10  -1    0.51    0.31
 -10 -10   1    0.33    0.26
  10  10  -1    0.86    0.29
  10  10  -1    0.45    0.22
 -10  10   1    0.31    0.22
   9 -10  -1    4.54    0.43
   9 -10  -1    5.12    0.33
  -9 -10   1    5.28    0.43
  -9  10   1    3.97    0.36
   9  10  -1    5.13    0.47
   9  10  -1    5.01    0.38
   8 -10  -1    0.05    0.15
   8 -10  -1   -0.24    0.23
  -8 -10   1    0.21    0.23
   8 -10  -1   -0.05    0.21
  -8  10   1   -0.02    0.20
   8  10  -1    0.06    0.18
   8  10  -1    0.20    0.24
   7 -10  -1    0.06    0.16
   7 -10  -1   -0.21    0.20
  -7 -10   1    0.04    0.22
   7 -10  -1    0.28    0.23
   7  10  -1   -0.20    0.17
  -7  10   1    0.01    0.19
   7  10  -1    0.04    0.21
   6 -10  -1    0.24    0.16
  -6 -10   1   -0.01    0.20
  -6  10   1    0.34    0.20
   6  10  -1    0.28    0.18
   5 -10  -1    0.15    0.16
  -5 -10   1   -0.10    0.19
  -5  10   1    0.05    0.18
   5  10  -1    0.02    0.17
  -5  10   1    0.21    0.19
   4 -10  -1   16.03    0.60
  -4 -10   1   15.49    0.60
   4 -10  -1   15.56    0.56
  -4  10   1   15.88    0.60
   4  10  -1   15.80    0.59
  -3 -10   1    6.09    0.40
   3 -10  -1    5.95    0.46
   3 -10  -1    6.91    0.37
  -3  10   1    5.90    0.40
  -2 -10   1    5.23    0.36
   2 -10  -1    4.75    0.34
  -2  10   1    5.10    0.37
  -1 -10   1    4.29    0.31
   1 -10  -1    4.42    0.35
   1  10  -1    5.13    0.53
  -1  10   1    4.00    0.32
   0 -10   1    3.38    0.28
   0 -10  -1    3.61    0.30
   0 -10   1    3.93    0.29
   0  10  -1    3.21    0.31
   0  10   1    4.42    0.34
   0  10  -1    4.03    0.31
   1 -10   1   40.44    1.07
   1 -10   1   39.40    1.05
  -1 -10  -1   40.89    1.11
  -1  10  -1   39.92    1.13
  -1  10  -1   40.65    1.11
   2 -10   1    6.92    0.36
  -2 -10  -1    6.98    0.42
   2 -10   1    7.33    0.35
  -2  10  -1    7.65    0.42
  -2  10  -1    6.79    0.40
   3 -10   1    4.23    0.31
   3 -10   1    4.92    0.29
  -3 -10  -1    5.14    0.40
   3 -10   1    4.95    0.34
  -3  10  -1    4.79    0.36
  -3  10  -1    4.88    0.36
   3  10   1    4.89    0.36
   4 -10   1    0.94    0.22
   4 -10   1    1.05    0.18
  -4 -10  -1    0.98    0.24
   4 -10   1    0.85    0.19
  -4  10  -1    0.75    0.20
   4  10   1    0.89    0.21
  -4  10  -1    0.91    0.21
   5 -10   1    2.71    0.30
   5 -10   1    2.81    0.23
  -5 -10  -1    2.90    0.31
  -5  10  -1    2.98    0.28
   5  10   1    2.13    0.27
   6 -10   1    0.24    0.14
   6 -10   1    0.20    0.22
  -6 -10  -1    0.15    0.22
  -6  10  -1    0.46    0.20
   6  10   1    0.40    0.21
   7 -10   1    2.99    0.22
  -7 -10  -1    2.74    0.33
   7 -10   1    3.21    0.35
   7  10   1    2.84    0.31
   7  10   1    3.23    0.37
  -7  10  -1    3.05    0.30
   8 -10   1    0.30    0.26
  -8 -10  -1    0.28    0.24
   8  10   1   -0.03    0.18
  -8  10  -1    0.07    0.19
   8  10   1   -0.40    0.20
   9 -10   1    3.65    0.41
  -9 -10  -1    5.28    0.45
   9  10   1    4.33    0.44
  -9  10  -1    3.71    0.35
   9  10   1    3.87    0.36
   9 -11  -1    0.28    0.28
  -9 -11   1    0.34    0.26
   9  11  -1    0.64    0.22
   9  11  -1    0.82    0.31
  -9  11   1    0.59    0.25
   8 -11  -1    0.99    0.30
   8 -11  -1    1.34    0.21
  -8 -11   1    0.51    0.25
   8  11  -1    1.69    0.32
  -8  11   1    1.40    0.28
   8  11  -1    1.43    0.25
   7 -11  -1    6.24    0.38
  -7 -11   1    6.74    0.50
   7 -11  -1    5.51    0.45
   7  11  -1    6.67    0.52
   7  11  -1    5.78    0.42
  -7  11   1    5.67    0.45
  -6 -11   1    0.08    0.22
   6 -11  -1    0.05    0.18
   6  11  -1   -0.04    0.20
  -6  11   1    0.13    0.21
   5 -11  -1    0.39    0.18
  -5 -11   1    0.20    0.21
   5  11  -1    0.48    0.20
  -5  11   1    0.08    0.19
   4 -11  -1    0.94    0.21
  -4 -11   1    1.30    0.25
   4  11  -1    1.52    0.24
  -4  11   1    1.19    0.24
  -3 -11   1   31.68    0.95
   3 -11  -1   31.43    0.92
  -3  11   1   31.48    0.96
   3  11  -1   31.54    0.95
   2 -11  -1    0.15    0.18
  -2 -11   1    0.57    0.20
  -2  11   1    0.12    0.19
   1 -11  -1    8.59    0.45
  -1 -11   1    8.44    0.44
  -1  11   1    7.92    0.45
   0 -11   1   -0.06    0.17
   0 -11  -1   -0.06    0.18
   0  11   1   -0.04    0.18
   0  11  -1   -0.09    0.18
   1 -11   1    0.56    0.17
  -1 -11  -1    0.39    0.21
   1 -11   1    0.23    0.18
  -1  11  -1    0.47    0.21
  -2 -11  -1   19.45    0.71
   2 -11   1   19.95    0.66
   2 -11   1   20.06    0.66
  -2  11  -1   20.48    0.72
  -2  11  -1   22.38    0.96
  -3 -11  -1    0.84    0.24
   3 -11   1    0.96    0.19
   3 -11   1    0.79    0.22
   3  11   1    1.03    0.23
  -3  11  -1    0.91    0.23
   4 -11   1    0.68    0.22
   4 -11   1    0.35    0.16
  -4 -11  -1    0.23    0.22
   4  11   1    0.19    0.20
  -4  11  -1    0.19    0.19
   5 -11   1   -0.38    0.19
  -5 -11  -1    0.00    0.22
   5 -11   1    0.11    0.15
   5  11   1    0.11    0.20
  -5  11  -1   -0.06    0.17
  -6 -11  -1    4.36    0.39
   6 -11   1    4.49    0.40
   6 -11   1    4.62    0.30
  -6  11  -1    5.24    0.41
   6  11   1    4.52    0.38
  -7 -11  -1    0.87    0.28
   7 -11   1    0.70    0.28
   7  11   1    0.93    0.24
  -7  11  -1    0.54    0.23
   7  11   1    0.68    0.27
   8 -11   1    2.33    0.36
  -8 -11  -1    2.07    0.34
   8  11   1    2.70    0.32
   8  11   1    1.70    0.34
  -8  11  -1    2.18    0.30
   7 -12  -1    1.88    0.25
  -7 -12   1    2.02    0.33
   7 -12  -1    1.90    0.34
   7  12  -1    2.34    0.31
   7  12  -1    2.35    0.38
  -7  12   1    2.09    0.31
   6 -12  -1    2.84    0.29
  -6 -12   1    2.75    0.35
   6 -12  -1    2.36    0.35
   6  12  -1    2.70    0.32
  -6  12   1    2.65    0.33
  -5 -12   1   19.38    0.74
   5 -12  -1   17.64    0.65
  -5  12   1   17.14    0.71
   5  12  -1   17.56    0.69
  -4 -12   1   -0.19    0.20
   4 -12  -1    0.00    0.19
   4  12  -1    0.15    0.19
  -4  12   1   -0.02    0.19
  -3 -12   1    0.20    0.22
   3 -12  -1   -0.02    0.19
  -3  12   1   -0.06    0.20
   3  12  -1    0.06    0.20
  -2 -12   1    3.35    0.32
   2 -12  -1    3.02    0.30
  -2  12   1    3.31    0.35
   1 -12  -1   10.68    0.52
  -1 -12   1   10.91    0.52
  -1  12   1   11.84    0.57
   0 -12   1    0.65    0.21
   0 -12  -1    0.38    0.22
  -1 -12  -1    0.10    0.21
   1 -12   1   -0.10    0.18
   1 -12   1    0.33    0.18
  -1  12  -1   -0.13    0.19
   2 -12   1    0.84    0.21
   2 -12   1    0.80    0.22
  -2 -12  -1    1.29    0.26
  -2  12  -1    0.53    0.22
   3 -12   1    3.17    0.28
   3 -12   1    3.34    0.32
  -3 -12  -1    3.46    0.35
  -3  12  -1    3.46    0.34
   3  12   1    3.37    0.35
   4 -12   1    3.65    0.35
   4 -12   1    4.42    0.34
  -4 -12  -1    3.58    0.36
  -4  12  -1    3.78    0.36
   4  12   1    4.32    0.38
   5 -12   1    3.03    0.26
  -5 -12  -1    3.00    0.35
   5 -12   1    2.34    0.33
   5  12   1    2.98    0.35
  -5  12  -1    2.77    0.33
   6 -12   1    2.48    0.34
  -6 -12  -1    2.55    0.35
   6  12   1    2.90    0.34
  -6  12  -1    3.23    0.34
  -7 -12  -1    1.36    0.31
   7 -12   1    2.13    0.33
   7  12   1    1.90    0.35
   7  12   1    1.70    0.29
  -7  12  -1    1.91    0.30
   5 -13  -1    3.97    0.39
  -5 -13   1    4.15    0.40
   5 -13  -1    4.33    0.35
  -5  13   1    4.11    0.40
   5  13  -1    3.53    0.36
  -4 -13   1    1.74    0.31
   4 -13  -1    1.14    0.25
  -4  13   1    1.54    0.29
   4  13  -1    1.40    0.28
  -3 -13   1   -0.04    0.23
   3 -13  -1   -0.21    0.20
   3  13  -1   -0.04    0.21
  -3  13   1    0.21    0.22
   2 -13  -1    4.75    0.37
  -2 -13   1    5.21    0.40
  -2  13   1    4.52    0.40
  -1 -13   1   -0.39    0.19
   1 -13  -1   -0.20    0.20
  -1  13   1    0.16    0.22
   0 -13   1    2.17    0.28
   0 -13  -1    2.16    0.31
  -1 -13  -1   -0.01    0.22
   1 -13   1   -0.06    0.19
   1 -13   1    0.15    0.18
  -1  13  -1    0.06    0.21
  -2 -13  -1    1.94    0.31
   2 -13   1    2.43    0.28
   2 -13   1    3.24    0.31
  -2  13  -1    2.50    0.33
   3 -13   1   -0.10    0.18
   3 -13   1   -0.14    0.20
  -3 -13  -1   -0.24    0.23
   3  13   1   -0.31    0.20
  -3  13  -1   -0.43    0.20
   4 -13   1    1.92    0.25
   4 -13   1    1.30    0.29
  -4 -13  -1    1.85    0.31
  -4  13  -1    1.37    0.28
   4  13   1    1.87    0.31
   5 -13   1    2.38    0.34
  -5 -13  -1    2.83    0.37
  -5  13  -1    2.80    0.35
   5  13   1    3.33    0.36
   2 -14  -1    0.48    0.24
  -2 -14   1    0.13    0.23
  -2  14   1    0.60    0.26
  -1 -14   1    1.38    0.28
   1 -14  -1    1.44    0.28
   0 -14  -1    0.63    0.25
   0 -14   1    0.35    0.23
   1 -14   1    1.86    0.28
  -1 -14  -1    1.44    0.30
   2 -14   1    0.11    0.21
  -2 -14  -1   -0.07    0.24
   2 -14   1    0.03    0.21
   2  14   1    0.05    0.24
  -2  14  -1    0.52    0.25
  14   0  -2    0.03    0.19
 -14   0   2   -0.34    0.22
  13   0  -2   -0.04    0.20
  13   0  -2    0.07    0.18
 -13   0   2   -0.10    0.21
  12   0  -2    7.02    0.46
  12   0  -2    8.14    0.43
 -12   0   2    8.62    0.48
  11   0  -2    0.14    0.15
  11   0  -2    0.20    0.18
 -11   0   2    0.16    0.19
  11   0  -2    0.31    0.07
  11   0  -2    0.19    0.18
 -10   0   2    1.04    0.20
 -10   0   2    1.29    0.22
  10   0  -2    1.42    0.20
  10   0  -2    1.20    0.10
  10   0  -2    1.40    0.22
  10   0  -2    1.19    0.17
   9   0  -2    0.08    0.14
   9   0  -2    0.22    0.14
   9   0  -2   -0.06    0.11
   9   0  -2    0.11    0.07
  -9   0   2    0.25    0.16
  -9   0   2   -0.07    0.14
   8   0  -2  114.16    2.58
  -8   0   2  116.19    2.61
   8   0  -2  114.96    2.58
   8   0  -2  113.60    2.50
   8   0  -2  114.23    2.65
  -8   0   2  115.83    2.65
  -8   0   2  114.19    2.61
   7   0  -2    0.29    0.13
  -7   0   2    0.47    0.13
  -7   0   2    0.45    0.11
   7   0  -2    0.43    0.11
  -7   0   2    0.38    0.14
   7   0  -2    0.33    0.12
   7   0  -2    0.30    0.07
  -6   0   2    2.84    0.21
   6   0  -2    2.82    0.19
  -6   0   2    2.61    0.19
   6   0  -2    2.11    0.19
   6   0  -2    2.54    0.14
  -6   0   2    2.41    0.20
  -5   0   2    0.27    0.10
  -5   0   2    0.24    0.09
   5   0  -2    0.27    0.09
   5   0  -2    0.25    0.07
   5   0  -2    0.19    0.10
  -5   0   2    0.51    0.12
  -4   0   2   13.86    0.39
   4   0  -2   13.45    0.35
  -4   0   2   13.50    0.41
   4   0  -2   13.64    0.41
   4   0  -2   13.56    0.38
  -4   0   2   12.83    0.37
  -3   0   2   -0.03    0.08
  -3   0   2   -0.08    0.06
   3   0  -2   -0.07    0.06
   3   0  -2   -0.03    0.06
  -3   0   2   -0.08    0.08
   3   0  -2   -0.03    0.08
   2   0  -2  103.25    2.33
   2   0  -2  108.51    2.32
  -2   0   2  109.43    2.32
  -1   0   2   -0.02    0.03
   1   0  -2   -0.07    0.03
   1   0  -2    0.03    0.03
  -1   0  -2    0.34    0.04
  -1   0  -2    0.35    0.03
   1   0   2    0.24    0.05
   2   0   2   85.26    1.90
  -2   0  -2   84.64    1.86
   2   0   2   87.30    1.90
  -2   0  -2   87.58    1.88
   2   0   2   91.52    1.90
  -2   0  -2   85.92    1.85
  -2   0  -2   84.16    1.90
   3   0   2   -0.04    0.06
   3   0   2    0.31    0.06
   3   0   2   -0.02    0.08
  -3   0  -2    0.08    0.06
  -3   0  -2   -0.09    0.07
   3   0   2   -0.03    0.07
  -3   0  -2   -0.02    0.08
   4   0   2  198.57    4.33
   4   0   2  203.07    4.36
   4   0   2  199.68    4.29
   4   0   2  208.69    4.34
  -4   0  -2  197.57    4.33
  -4   0  -2  200.11    4.31
  -4   0  -2  193.25    4.35
   5   0   2   -0.06    0.07
   5   0   2   -0.04    0.10
  -5   0  -2    0.09    0.10
   5   0   2    0.03    0.08
  -5   0  -2    0.06    0.10
   5   0   2    0.02    0.11
  -5   0  -2   -0.01    0.09
   6   0   2    8.31    0.33
  -6   0  -2    8.26    0.31
   6   0   2    7.81    0.31
   6   0   2    8.14    0.35
  -6   0  -2    8.07    0.32
   6   0   2    8.07    0.27
   7   0   2    0.04    0.11
  -7   0  -2   -0.08    0.11
   7   0   2    0.07    0.11
  -7   0  -2    0.20    0.13
   7   0   2    0.00    0.08
   7   0   2    0.05    0.12
  -7   0  -2    0.11    0.12
  -8   0  -2   51.52    1.27
   8   0   2   51.68    1.29
  -8   0  -2   51.68    1.30
   8   0   2   52.44    1.32
   8   0   2   52.40    1.21
   8   0   2   50.57    1.29
  -9   0  -2    0.00    0.15
   9   0   2    0.06    0.14
   9   0   2    0.06    0.14
   9   0   2    0.09    0.10
  -9   0  -2    0.11    0.15
 -10   0  -2    0.55    0.19
 -10   0  -2    0.65    0.18
  10   0   2    0.32    0.16
  10   0   2    0.07    0.10
  10   0   2    0.32    0.17
  11   0   2    0.06    0.17
 -11   0  -2   -0.28    0.17
  11   0   2    0.03    0.16
 -12   0  -2    3.84    0.34
  12   0   2    4.38    0.36
 -13   0  -2   -0.10    0.22
  13   0   2   -0.18    0.19
 -14  -1   2    0.59    0.27
  14  -1  -2    0.50    0.24
  14   1  -2    1.07    0.23
 -14   1   2    0.84    0.26
  14   1  -2    1.00    0.28
  13  -1  -2    2.27    0.29
 -13  -1   2    2.56    0.33
  13  -1  -2    2.83    0.33
 -13   1   2    2.02    0.30
  13   1  -2    2.58    0.28
  13   1  -2    2.13    0.31
  12  -1  -2    0.42    0.20
 -12  -1   2    0.47    0.22
  12  -1  -2    0.65    0.20
  12   1  -2    0.46    0.18
 -12   1   2    0.39    0.21
  12   1  -2    0.46    0.21
  11  -1  -2   10.29    0.47
 -11  -1   2   10.01    0.49
  11  -1  -2   10.16    0.50
  11   1  -2   10.41    0.30
  11   1  -2   10.22    0.51
 -11   1   2   10.05    0.50
  11   1  -2   10.22    0.43
 -11   1   2   10.77    0.50
 -10  -1   2    0.53    0.19
  10  -1  -2    0.88    0.16
 -10  -1   2    0.68    0.19
  10  -1  -2    0.66    0.19
  10  -1  -2    0.87    0.19
  10  -1  -2    0.67    0.08
  10   1  -2    0.68    0.15
  10   1  -2    0.61    0.09
 -10   1   2    0.78    0.19
  10   1  -2    0.76    0.16
  10   1  -2    0.74    0.20
 -10   1   2    0.94    0.19
   9  -1  -2   32.15    0.90
   9  -1  -2   30.04    0.73
   9  -1  -2   30.92    0.85
   9  -1  -2   31.66    0.83
  -9  -1   2   31.60    0.91
  -9  -1   2   31.22    0.87
   9   1  -2   30.74    0.90
  -9   1   2   30.68    0.87
   9   1  -2   30.84    0.75
   9   1  -2   29.40    0.84
   9   1  -2   32.04    0.83
  -9   1   2   32.31    0.90
  -8  -1   2   34.76    0.92
   8  -1  -2   33.79    0.81
   8  -1  -2   35.33    0.90
   8  -1  -2   35.72    0.92
  -8  -1   2   36.71    0.97
  -8  -1   2   33.76    0.93
   8  -1  -2   35.31    0.96
   8   1  -2   36.22    0.93
   8   1  -2   34.57    0.91
   8   1  -2   37.12    0.90
  -8   1   2   35.84    0.96
   8   1  -2   33.35    0.95
   8   1  -2   35.22    0.84
  -8   1   2   35.64    0.93
  -8   1   2   34.73    0.92
   7  -1  -2    2.14    0.21
   7  -1  -2    2.14    0.17
  -7  -1   2    2.83    0.21
   7  -1  -2    2.19    0.13
  -7  -1   2    2.04    0.20
  -7  -1   2    1.74    0.19
   7   1  -2    2.25    0.18
  -7   1   2    1.71    0.17
   7   1  -2    2.84    0.19
  -7   1   2    2.39    0.21
  -7   1   2    2.56    0.20
   7   1  -2    2.36    0.15
   7   1  -2    2.00    0.18
   7   1  -2    2.54    0.23
   6  -1  -2   11.16    0.31
   6  -1  -2   11.40    0.37
  -6  -1   2   11.82    0.39
  -6  -1   2   11.82    0.42
   6  -1  -2   11.30    0.41
  -6  -1   2   11.61    0.37
  -6   1   2   10.96    0.38
  -6   1   2   10.74    0.38
   6   1  -2   11.85    0.38
   6   1  -2   12.04    0.35
   6   1  -2   11.61    0.41
  -6   1   2   11.62    0.41
   6   1  -2   11.55    0.37
   5  -1  -2   15.01    0.42
  -5  -1   2   14.85    0.46
   5  -1  -2   15.11    0.46
   5  -1  -2   15.13    0.38
  -5  -1   2   14.79    0.42
  -5  -1   2   15.25    0.45
   5   1  -2   13.72    0.42
   5   1  -2   15.11    0.42
  -5   1   2   15.19    0.39
   5   1  -2   14.41    0.46
  -5   1   2   14.80    0.46
  -5   1   2   15.20    0.44
  -5   1   2   13.93    0.43
   4  -1  -2   45.73    1.06
  -4  -1   2   46.87    1.07
  -4  -1   2   43.08    1.04
  -4  -1   2   45.44    1.02
   4  -1  -2   44.49    1.00
   4  -1  -2   44.41    1.03
  -4   1   2   45.56    1.01
   4   1  -2   44.02    1.02
  -4   1   2   43.75    1.06
  -4   1   2   43.36    1.04
   4   1  -2   46.04    1.07
   4   1  -2   42.37    1.03
   3  -1  -2   82.52    1.74
  -3  -1   2   79.01    1.75
  -3  -1   2   78.68    1.71
  -3  -1   2   76.17    1.73
   3  -1  -2   80.14    1.72
   3   1  -2   79.97    1.75
   3   1  -2   81.20    1.71
   3   1  -2   74.73    1.73
  -3   1   2   77.69    1.73
  -3   1   2   72.78    1.74
  -3   1   2   80.13    1.72
   2  -1  -2  226.73    4.83
   2  -1  -2  222.37    4.83
  -2  -1   2  218.36    4.67
   2   1  -2  212.77    4.80
  -2   1   2  208.97    4.83
   2   1  -2  220.78    4.73
  -2   1   2  217.56    4.67
   1  -1  -2  172.67    3.71
   1  -1  -2  172.95    3.74
  -1   1   2  163.24    3.67
   1   1  -2  165.08    3.63
   0  -1  -2  214.69    4.65
   0  -1  -2  213.63    4.66
   0  -1  -2  216.74    4.66
  -1  -1  -2  710.95   14.63
  -1  -1  -2  706.10   14.61
  -1   1  -2  608.11   14.62
   1   1   2  696.48   14.71
   2  -1   2   73.47    1.60
  -2  -1  -2   69.12    1.58
  -2  -1  -2   71.71    1.60
  -2  -1  -2   71.89    1.57
  -2   1  -2   70.36    1.55
   2   1   2   71.36    1.57
  -2   1  -2   71.02    1.60
   2   1   2   78.10    1.62
   2   1   2   72.68    1.58
  -2   1  -2   74.05    1.57
   2   1   2   71.95    1.61
   3  -1   2   25.72    0.66
   3  -1   2   26.34    0.58
  -3  -1  -2   26.04    0.66
   3  -1   2   27.94    0.63
   3  -1   2   26.97    0.66
  -3  -1  -2   26.66    0.64
   3   1   2   26.71    0.65
   3   1   2   26.76    0.63
  -3   1  -2   26.39    0.66
   3   1   2   27.43    0.65
  -3   1  -2   27.07    0.63
   3   1   2   26.56    0.66
  -3   1  -2   25.93    0.61
   3   1   2   26.26    0.60
  -4  -1  -2    5.92    0.26
  -4  -1  -2    5.64    0.23
   4  -1   2    5.86    0.25
   4  -1   2    5.69    0.18
   4  -1   2    6.10    0.22
  -4   1  -2    6.03    0.21
  -4   1  -2    6.00    0.26
   4   1   2    5.58    0.17
  -4   1  -2    5.91    0.23
   4   1   2    5.54    0.24
   4   1   2    5.57    0.23
   4   1   2    5.83    0.21
  -5  -1  -2   77.70    1.81
   5  -1   2   80.08    1.78
   5  -1   2   79.43    1.73
  -5  -1  -2   78.74    1.78
   5  -1   2   79.86    1.81
  -5   1  -2   79.70    1.76
   5   1   2   79.67    1.82
  -5   1  -2   79.17    1.78
  -5   1  -2   80.45    1.82
   5   1   2   77.83    1.70
   5   1   2   79.47    1.76
   5   1   2   76.73    1.80
   5   1   2   77.95    1.79
  -6  -1  -2   67.66    1.54
   6  -1   2   65.98    1.47
  -6  -1  -2   66.94    1.57
   6  -1   2   64.94    1.54
   6  -1   2   67.45    1.57
  -6   1  -2   67.11    1.52
   6   1   2   67.98    1.55
   6   1   2   65.66    1.43
  -6   1  -2   66.22    1.57
   6   1   2   64.96    1.56
   6   1   2   66.66    1.58
   6   1   2   64.85    1.50
  -6   1  -2   66.63    1.54
   7  -1   2   12.69    0.36
   7  -1   2   12.54    0.45
  -7  -1  -2   12.43    0.46
   7  -1   2   12.59    0.43
  -7  -1  -2   13.51    0.44
  -7   1  -2   13.53    0.42
  -7   1  -2   13.25    0.45
   7   1   2   13.80    0.47
   7   1   2   12.54    0.43
  -7   1  -2   12.77    0.47
   7   1   2   13.24    0.46
   7   1   2   12.33    0.39
   8  -1   2   12.53    0.46
  -8  -1  -2   13.73    0.47
   8  -1   2   11.91    0.47
   8  -1   2   12.98    0.38
  -8   1  -2   12.50    0.46
   8   1   2   13.60    0.48
  -8   1  -2   13.17    0.45
   8   1   2   12.83    0.45
   8   1   2   12.61    0.40
   8   1   2   12.56    0.49
   9  -1   2    0.06    0.13
   9  -1   2    0.03    0.09
   9  -1   2    0.00    0.15
  -9  -1  -2    0.05    0.15
   9   1   2    0.08    0.13
   9   1   2    0.22    0.16
   9   1   2    0.08    0.10
   9   1   2   -0.02    0.12
  -9   1  -2    0.21    0.16
  -9   1  -2    0.21    0.15
 -10  -1  -2    9.68    0.45
  10  -1   2   10.05    0.47
  10  -1   2    9.35    0.33
  10  -1   2    9.71    0.45
  10   1   2    9.18    0.48
  10   1   2    9.70    0.43
 -10   1  -2    9.47    0.46
  10   1   2    9.61    0.46
 -10   1  -2    9.95    0.43
  10   1   2    9.66    0.36
 -11  -1  -2    2.73    0.28
  11  -1   2    2.46    0.27
  11  -1   2    2.08    0.28
  11   1   2    2.23    0.27
 -11   1  -2    2.14    0.26
  11   1   2    2.28    0.26
  12  -1   2    2.48    0.32
 -12  -1  -2    2.53    0.29
  12   1   2    2.33    0.29
 -12   1  -2    2.33    0.28
 -13  -1  -2    6.04    0.44
  13  -1   2    6.16    0.45
 -13   1  -2    6.01    0.45
  13   1   2    6.23    0.44
  14  -2  -2    0.86    0.26
 -14  -2   2    0.40    0.27
  14   2  -2    0.35    0.25
 -14   2   2    0.57    0.26
  14   2  -2    0.69    0.19
 -13  -2   2    1.28    0.27
  13  -2  -2    1.04    0.25
  13  -2  -2    0.82    0.25
 -13   2   2    0.93    0.26
  13   2  -2    0.69    0.26
  13   2  -2    1.19    0.21
  12  -2  -2    0.13    0.19
 -12  -2   2    0.18    0.21
  12  -2  -2    0.16    0.19
  12   2  -2    0.08    0.19
 -12   2   2   -0.15    0.18
  12   2  -2   -0.09    0.14
  11  -2  -2    2.25    0.27
 -11  -2   2    1.67    0.26
  11  -2  -2    2.25    0.27
 -11   2   2    2.18    0.26
  11   2  -2    2.37    0.17
  11   2  -2    3.03    0.32
  11   2  -2    2.74    0.24
 -11   2   2    2.56    0.30
  10  -2  -2    8.14    0.36
  10  -2  -2    8.32    0.41
 -10  -2   2    8.89    0.46
  10  -2  -2    8.14    0.25
 -10  -2   2    8.88    0.43
  10  -2  -2    8.76    0.44
 -10   2   2    7.92    0.40
  10   2  -2    8.23    0.45
 -10   2   2    8.35    0.44
  10   2  -2    8.49    0.35
  10   2  -2    8.58    0.30
  10   2  -2    8.76    0.42
   9  -2  -2   18.45    0.47
   9  -2  -2   19.22    0.61
  -9  -2   2   18.61    0.66
  -9  -2   2   19.46    0.63
   9  -2  -2   17.85    0.62
   9  -2  -2   18.73    0.56
  -9   2   2   18.40    0.63
   9   2  -2   18.00    0.54
   9   2  -2   18.83    0.60
   9   2  -2   18.79    0.51
   9   2  -2   18.56    0.65
  -9   2   2   19.23    0.61
   9   2  -2   17.64    0.58
   8  -2  -2    1.10    0.18
  -8  -2   2    1.24    0.18
   8  -2  -2    0.96    0.17
   8  -2  -2    1.23    0.10
  -8  -2   2    1.47    0.17
  -8  -2   2    1.23    0.20
   8  -2  -2    1.50    0.16
   8   2  -2    1.07    0.15
   8   2  -2    0.95    0.18
  -8   2   2    1.00    0.17
  -8   2   2    1.11    0.17
  -8   2   2    1.22    0.17
   8   2  -2    1.45    0.15
   8   2  -2    0.99    0.15
  -7  -2   2    4.29    0.27
  -7  -2   2    4.42    0.31
  -7  -2   2    4.57    0.25
   7  -2  -2    4.54    0.18
   7  -2  -2    4.90    0.24
   7  -2  -2    4.15    0.28
  -7   2   2    4.48    0.18
   7   2  -2    4.72    0.25
   7   2  -2    3.96    0.28
   7   2  -2    4.71    0.25
  -7   2   2    4.36    0.26
   7   2  -2    4.74    0.21
  -7   2   2    4.58    0.28
  -7   2   2    4.70    0.26
   6  -2  -2   25.05    0.67
  -6  -2   2   23.23    0.64
   6  -2  -2   22.62    0.57
   6  -2  -2   23.74    0.62
  -6  -2   2   22.46    0.67
  -6  -2   2   23.33    0.62
   6   2  -2   22.83    0.63
  -6   2   2   21.90    0.65
  -6   2   2   22.80    0.63
   6   2  -2   24.38    0.63
   6   2  -2   22.67    0.67
  -6   2   2   23.12    0.57
   6   2  -2   24.43    0.58
   5  -2  -2   45.92    1.11
  -5  -2   2   47.87    1.13
  -5  -2   2   46.28    1.10
   5  -2  -2   47.51    1.07
   5  -2  -2   46.14    1.14
  -5  -2   2   47.43    1.16
   5   2  -2   48.11    1.16
  -5   2   2   49.54    1.15
  -5   2   2   44.58    1.12
   5   2  -2   46.99    1.12
   5   2  -2   47.64    1.11
  -5   2   2   47.59    1.08
   5   2  -2   49.58    1.07
  -4  -2   2    0.01    0.10
  -4  -2   2    0.07    0.10
   4  -2  -2    0.08    0.07
   4  -2  -2    0.35    0.09
  -4  -2   2   -0.01    0.07
   4  -2  -2    0.01    0.09
   4   2  -2   -0.05    0.07
  -4   2   2    0.03    0.09
   4   2  -2   -0.04    0.08
  -4   2   2   -0.05    0.09
  -4   2   2   -0.07    0.06
   4   2  -2   -0.12    0.09
   3  -2  -2  616.17   12.71
  -3  -2   2  579.09   12.54
   3  -2  -2  569.69   12.60
  -3  -2   2  579.13   12.63
   3  -2  -2  582.72   12.71
  -3  -2   2  563.43   12.51
  -3   2   2  593.42   12.60
  -3   2   2  575.96   12.57
   3   2  -2  590.62   12.54
   3   2  -2  557.76   12.59
  -3   2   2  598.81   12.60
   3   2  -2  566.02   12.71
   2  -2  -2   36.50    0.82
   2  -2  -2   34.51    0.83
  -2  -2   2   35.47    0.81
   2  -2  -2   34.89    0.81
   2   2  -2   34.18    0.81
  -2   2   2   35.64    0.81
   2   2  -2   34.84    0.79
  -2   2   2   35.04    0.83
  -2   2   2   35.98    0.82
   2   2  -2   35.05    0.83
  -1  -2   2   51.37    1.12
   1  -2  -2   51.35    1.14
   1  -2  -2   49.73    1.13
  -1   2   2   50.43    1.21
  -1   2   2   47.18    1.14
  -1   2   2   52.33    1.13
   1   2  -2   51.32    1.12
   0  -2  -2  173.76    3.80
   0  -2   2  180.59    3.80
   0  -2  -2  185.40    3.81
   0  -2  -2  174.83    3.82
   0   2  -2  179.74    3.78
   0   2   2  157.43    3.84
   0   2   2  185.12    3.81
   0   2  -2  180.68    3.78
  -1  -2  -2   42.98    0.98
   1  -2   2   44.33    0.98
  -1  -2  -2   43.15    0.98
   1   2   2   43.07    0.97
   1   2   2   41.98    0.99
   1   2   2   41.48    0.97
  -1   2  -2   42.91    0.95
  -1   2  -2   44.23    0.94
  -1   2  -2   43.89    0.94
  -2  -2  -2  921.77   20.18
  -2  -2  -2  953.88   20.38
  -2  -2  -2  925.13   20.21
   2  -2   2  953.11   20.14
   2   2   2  920.88   20.19
   2   2   2  943.58   20.21
  -2   2  -2  939.00   20.06
  -2   2  -2  955.20   20.15
  -2   2  -2  927.73   20.03
   2   2   2  957.12   20.41
   3  -2   2   15.83    0.42
  -3  -2  -2   16.78    0.45
  -3  -2  -2   16.22    0.46
   3  -2   2   16.16    0.46
   3   2   2   16.30    0.42
   3   2   2   17.03    0.43
  -3   2  -2   16.95    0.42
  -3   2  -2   15.80    0.40
   3   2   2   16.32    0.46
  -3   2  -2   16.75    0.46
   3   2   2   16.18    0.41
   4  -2   2  100.76    2.13
  -4  -2  -2   96.92    2.19
   4  -2   2   96.02    2.12
   4  -2   2   99.97    2.21
  -4  -2  -2   98.33    2.21
   4  -2   2   98.96    2.17
   4   2   2   97.69    2.18
  -4   2  -2   96.97    2.16
  -4   2  -2   98.10    2.21
  -4   2  -2  100.37    2.18
  -4   2  -2   96.10    2.12
   4   2   2  102.63    2.18
   4   2   2   98.37    2.22
   4   2   2  100.07    2.22
   4   2   2   99.21    2.15
   5  -2   2    0.95    0.08
  -5  -2  -2    0.92    0.14
   5  -2   2    0.95    0.15
   5  -2   2    0.89    0.08
  -5  -2  -2    0.87    0.15
   5  -2   2    0.82    0.11
  -5   2  -2    0.69    0.10
  -5   2  -2    0.67    0.12
   5   2   2    0.57    0.12
  -5   2  -2    0.89    0.06
   5   2   2    0.92    0.12
  -5   2  -2    1.00    0.12
   5   2   2    0.86    0.12
   5   2   2    0.87    0.09
   5   2   2    0.95    0.14
  -6  -2  -2    9.17    0.36
   6  -2   2    9.44    0.37
   6  -2   2    9.30    0.33
   6  -2   2    9.05    0.26
   6  -2   2    9.00    0.27
  -6  -2  -2    9.76    0.36
  -6   2  -2    9.15    0.34
   6   2   2    9.05    0.26
   6   2   2    9.02    0.36
  -6   2  -2    9.24    0.32
   6   2   2    9.52    0.32
   6   2   2    9.58    0.33
  -6   2  -2    9.18    0.37
   6   2   2    9.19    0.37
   7  -2   2   23.41    0.66
   7  -2   2   23.52    0.58
  -7  -2  -2   23.66    0.70
   7  -2   2   24.66    0.70
  -7  -2  -2   22.52    0.67
   7   2   2   23.10    0.69
  -7   2  -2   24.39    0.65
   7   2   2   24.36    0.71
  -7   2  -2   24.71    0.71
   7   2   2   23.05    0.56
  -7   2  -2   24.32    0.67
   7   2   2   23.39    0.65
   7   2   2   23.27    0.63
  -8  -2  -2    0.52    0.16
   8  -2   2    0.65    0.09
   8  -2   2    0.85    0.16
   8  -2   2    0.48    0.16
   8   2   2    0.62    0.13
  -8   2  -2    0.52    0.15
  -8   2  -2    0.52    0.14
   8   2   2    0.80    0.16
   8   2   2    0.50    0.16
   8   2   2    1.05    0.16
   8   2   2    0.69    0.07
  -9  -2  -2    4.96    0.34
   9  -2   2    4.65    0.35
   9  -2   2    5.03    0.31
   9  -2   2    4.87    0.21
   9   2   2    4.70    0.29
  -9   2  -2    4.87    0.32
  -9   2  -2    4.86    0.31
   9   2   2    5.29    0.34
   9   2   2    4.74    0.27
   9   2   2    5.12    0.35
  10  -2   2    0.46    0.11
  10  -2   2    0.51    0.11
  10  -2   2    0.64    0.18
  10  -2   2    0.67    0.20
 -10  -2  -2    0.72    0.21
 -10   2  -2    0.83    0.19
 -10   2  -2    0.34    0.17
  10   2   2    0.66    0.19
  10   2   2    0.75    0.21
  10   2   2    0.42    0.16
  10   2   2    0.96    0.20
  11  -2   2    0.08    0.16
  11  -2   2    0.44    0.21
 -11  -2  -2    0.03    0.19
  11  -2   2    0.11    0.10
  11   2   2    0.30    0.17
 -11   2  -2    0.07    0.17
  11   2   2    0.18    0.18
  11   2   2    0.65    0.21
  12  -2   2    4.55    0.39
 -12  -2  -2    4.54    0.37
 -12   2  -2    4.38    0.35
  12   2   2    5.31    0.43
  12   2   2    5.26    0.38
 -13  -2  -2    0.73    0.26
  13  -2   2    1.18    0.28
  13   2   2    1.18    0.23
 -13   2  -2    1.29    0.26
 -14  -3   2    0.78    0.29
  14  -3  -2    0.51    0.26
  14   3  -2    0.76    0.27
 -14   3   2    0.93    0.28
  13  -3  -2    3.02    0.35
  13  -3  -2    3.19    0.36
 -13  -3   2    3.74    0.38
 -13   3   2    2.79    0.33
  13   3  -2    3.50    0.37
 -12  -3   2    1.64    0.28
  12  -3  -2    1.60    0.26
  12  -3  -2    1.94    0.30
 -12   3   2    1.75    0.28
  12   3  -2    1.96    0.16
  12   3  -2    1.64    0.28
  12   3  -2    2.07    0.22
  12   3  -2    1.56    0.26
 -11  -3   2   37.60    1.08
  11  -3  -2   36.05    1.07
  11  -3  -2   36.27    1.09
  11   3  -2   38.06    0.98
  11   3  -2   37.32    1.06
 -11   3   2   39.08    1.08
  11   3  -2   37.40    0.93
 -11   3   2   37.42    1.10
  11   3  -2   37.92    1.13
  10  -3  -2    9.04    0.45
  10  -3  -2    9.19    0.28
  10  -3  -2    8.87    0.45
 -10  -3   2    9.07    0.46
  10  -3  -2    8.45    0.37
  10   3  -2    8.88    0.34
 -10   3   2    8.70    0.45
  10   3  -2    8.96    0.47
  10   3  -2    8.97    0.42
 -10   3   2    8.91    0.44
   9  -3  -2    0.41    0.17
  -9  -3   2    0.47    0.18
   9  -3  -2    0.36    0.09
   9  -3  -2    0.25    0.16
   9  -3  -2    0.50    0.13
  -9   3   2    0.24    0.15
   9   3  -2    0.43    0.17
   9   3  -2    0.50    0.15
   9   3  -2    0.16    0.16
   9   3  -2    0.24    0.10
  -9   3   2    0.27    0.16
  -9   3   2    0.31    0.08
   8  -3  -2    1.19    0.18
  -8  -3   2    1.10    0.19
  -8  -3   2    1.38    0.17
   8  -3  -2    1.23    0.15
   8  -3  -2    1.18    0.11
   8   3  -2    1.33    0.13
   8   3  -2    1.18    0.17
   8   3  -2    1.13    0.16
  -8   3   2    1.09    0.17
  -8   3   2    1.51    0.20
   8   3  -2    1.20    0.20
  -8   3   2    0.85    0.18
  -8   3   2    1.11    0.11
   7  -3  -2    3.69    0.22
  -7  -3   2    3.20    0.23
  -7  -3   2    2.87    0.23
   7  -3  -2    2.94    0.24
   7  -3  -2    3.19    0.17
   7   3  -2    3.43    0.28
  -7   3   2    3.35    0.26
   7   3  -2    3.37    0.23
   7   3  -2    3.53    0.24
  -7   3   2    3.64    0.17
  -7   3   2    3.22    0.25
   6  -3  -2    0.54    0.10
  -6  -3   2    0.62    0.14
   6  -3  -2    0.55    0.11
   6  -3  -2    0.49    0.13
  -6  -3   2    0.74    0.13
  -6   3   2    0.50    0.13
   6   3  -2    0.54    0.11
  -6   3   2    0.73    0.14
   6   3  -2    0.49    0.14
  -6   3   2    0.55    0.09
   6   3  -2    0.58    0.12
   5  -3  -2  138.60    3.03
  -5  -3   2  134.13    3.05
  -5  -3   2  135.94    3.02
   5  -3  -2  137.19    3.06
   5  -3  -2  134.89    3.00
   5   3  -2  138.34    3.02
   5   3  -2  142.60    3.09
  -5   3   2  138.42    3.06
   5   3  -2  140.79    3.05
  -5   3   2  139.66    3.00
  -5   3   2  133.94    3.04
  -4  -3   2   33.16    0.80
   4  -3  -2   32.49    0.79
   4  -3  -2   31.80    0.81
  -4  -3   2   32.66    0.78
   4  -3  -2   32.06    0.77
   4   3  -2   32.13    0.77
  -4   3   2   31.02    0.79
  -4   3   2   30.98    0.81
   4   3  -2   31.09    0.79
  -4   3   2   32.99    0.77
   4   3  -2   32.98    0.83
   3  -3  -2  129.98    2.72
   3  -3  -2  118.45    2.74
   3  -3  -2  125.37    2.72
   3  -3  -2  124.87    2.72
  -3  -3   2  126.19    2.73
   3   3  -2  126.07    2.70
  -3   3   2  127.01    2.72
   3   3  -2  123.56    2.75
  -3   3   2  120.32    2.72
   3   3  -2  120.02    2.72
  -3   3   2  125.24    2.74
   2  -3  -2    5.06    0.24
   2  -3  -2    5.47    0.22
  -2  -3   2    4.84    0.21
   2  -3  -2    5.35    0.22
   2  -3  -2    5.32    0.21
  -2   3   2    5.07    0.20
  -2   3   2    5.27    0.23
   2   3  -2    5.01    0.21
  -2   3   2    5.51    0.22
   1  -3  -2  105.48    2.28
  -1  -3   2  104.23    2.24
   1  -3  -2  100.31    2.26
   1  -3  -2   99.55    2.25
   1  -3  -2  105.61    2.26
  -1  -3   2  104.46    2.24
   1   3  -2  103.33    2.25
  -1   3   2  100.66    2.26
  -1   3   2  105.12    2.27
  -1   3   2  101.19    2.26
  -1   3   2  102.07    2.25
   0  -3  -2  118.76    2.61
   0  -3   2  118.93    2.58
   0  -3  -2  121.76    2.61
   0  -3   2  117.57    2.58
   0  -3  -2  117.47    2.61
   0   3   2  123.51    2.63
   0   3   2  120.69    2.61
   0   3  -2  116.57    2.58
   0   3   2  123.52    2.61
   0   3   2  119.51    2.61
   0   3  -2  116.98    2.59
  -1  -3  -2    0.19    0.09
   1  -3   2    0.27    0.06
  -1  -3  -2    0.08    0.09
  -1  -3  -2    0.19    0.10
   1  -3   2    0.31    0.06
   1  -3   2    0.45    0.09
   1   3   2    0.17    0.08
  -1   3  -2    0.23    0.07
  -1   3  -2    0.33    0.07
  -1   3  -2    0.34    0.08
   1   3   2    0.24    0.09
  -2  -3  -2   26.57    0.66
   2  -3   2   26.80    0.60
   2  -3   2   27.48    0.62
   2  -3   2   27.30    0.67
   2  -3   2   26.70    0.64
  -2  -3  -2   26.44    0.67
   2   3   2   27.17    0.66
  -2   3  -2   27.41    0.64
  -2   3  -2   25.87    0.62
  -2   3  -2   27.15    0.63
   2   3   2   28.30    0.64
   2   3   2   25.86    0.66
   2   3   2   26.42    0.68
   3  -3   2   18.49    0.49
   3  -3   2   19.31    0.53
   3  -3   2   18.52    0.44
  -3  -3  -2   19.66    0.53
  -3  -3  -2   19.37    0.53
  -3   3  -2   18.81    0.47
  -3   3  -2   20.05    0.48
   3   3   2   18.62    0.50
   3   3   2   18.73    0.53
   3   3   2   19.52    0.51
  -3   3  -2   19.22    0.49
   3   3   2   19.79    0.48
   4  -3   2   30.37    0.70
   4  -3   2   32.09    0.71
  -4  -3  -2   31.79    0.80
  -4  -3  -2   31.02    0.81
   4  -3   2   31.11    0.76
   4  -3   2   31.62    0.81
  -4   3  -2   31.48    0.73
   4   3   2   31.99    0.81
   4   3   2   30.92    0.76
  -4   3  -2   32.60    0.77
  -4   3  -2   32.02    0.75
   4   3   2   31.66    0.76
   4   3   2   31.60    0.78
  -5  -3  -2   88.69    2.02
  -5  -3  -2   89.60    2.01
   5  -3   2   83.50    1.97
   5  -3   2   87.41    1.90
   5  -3   2   87.85    2.02
   5  -3   2   85.25    1.90
   5   3   2   88.55    1.95
  -5   3  -2   91.25    1.98
  -5   3  -2   87.55    1.91
   5   3   2   87.18    1.98
  -5   3  -2   87.49    1.96
   5   3   2   88.50    2.03
   5   3   2   89.65    1.96
   5   3   2   89.23    2.02
  -5   3  -2   87.87    2.02
   6  -3   2    2.24    0.12
  -6  -3  -2    2.17    0.20
   6  -3   2    2.09    0.17
   6  -3   2    2.10    0.21
   6  -3   2    2.30    0.13
  -6  -3  -2    2.37    0.21
  -6   3  -2    1.56    0.17
   6   3   2    2.32    0.15
  -6   3  -2    1.94    0.17
   6   3   2    2.75    0.18
   6   3   2    2.34    0.18
   6   3   2    2.45    0.22
  -6   3  -2    2.22    0.10
  -6   3  -2    2.53    0.19
   6   3   2    1.49    0.17
   7  -3   2    2.72    0.14
   7  -3   2    2.78    0.14
  -7  -3  -2    2.81    0.23
  -7  -3  -2    2.54    0.24
   7  -3   2    2.30    0.23
   7  -3   2    2.66    0.21
  -7   3  -2    2.81    0.22
   7   3   2    2.59    0.16
   7   3   2    2.61    0.23
  -7   3  -2    2.65    0.21
   7   3   2    2.74    0.21
   7   3   2    2.56    0.19
   7   3   2    2.21    0.21
   8  -3   2    0.13    0.08
  -8  -3  -2    0.30    0.16
   8  -3   2    0.03    0.11
   8  -3   2    0.27    0.16
   8  -3   2    0.13    0.07
  -8   3  -2    0.20    0.13
   8   3   2    0.23    0.12
   8   3   2    0.49    0.16
  -8   3  -2    0.02    0.12
   8   3   2    0.07    0.14
   8   3   2    0.28    0.11
   8   3   2    0.12    0.08
   9  -3   2    0.73    0.21
   9  -3   2    0.61    0.10
  -9  -3  -2    0.61    0.19
   9  -3   2    0.76    0.10
   9  -3   2    0.56    0.15
   9   3   2    0.83    0.19
   9   3   2    0.70    0.14
   9   3   2    0.67    0.10
  -9   3  -2    0.86    0.19
   9   3   2    0.55    0.18
  -9   3  -2    0.73    0.17
   9   3   2    0.71    0.15
  10  -3   2   14.48    0.40
 -10  -3  -2   14.50    0.58
  10  -3   2   14.95    0.54
  10  -3   2   15.24    0.40
  10  -3   2   15.11    0.61
 -10   3  -2   13.94    0.55
  10   3   2   15.92    0.53
  10   3   2   15.22    0.60
  10   3   2   14.92    0.39
  10   3   2   15.44    0.60
 -10   3  -2   15.37    0.56
 -11  -3  -2    5.01    0.38
  11  -3   2    5.42    0.42
 -11   3  -2    5.40    0.38
  11   3   2    4.89    0.38
  11   3   2    4.66    0.33
  11   3   2    5.58    0.42
  12  -3   2    1.50    0.29
 -12  -3  -2    1.49    0.29
 -12   3  -2    1.93    0.26
  12   3   2    1.71    0.24
  12   3   2    1.52    0.27
  12   3   2    1.77    0.29
  13  -3   2    0.89    0.28
 -13  -3  -2    0.30    0.25
  13   3   2    0.95    0.27
 -13   3  -2    0.50    0.23
  13   3   2    0.72    0.21
  13  -4  -2    0.78    0.19
 -13  -4   2    1.12    0.28
  13  -4  -2    0.97    0.28
 -13   4   2    0.43    0.24
  13   4  -2    0.80    0.24
  13   4  -2    0.79    0.26
  12  -4  -2   10.35    0.55
 -12  -4   2    9.49    0.54
  12  -4  -2   10.72    0.44
  12  -4  -2    9.91    0.52
 -12   4   2   10.16    0.53
  12   4  -2   10.06    0.57
  12   4  -2   10.23    0.50
  12   4  -2   10.24    0.38
  11  -4  -2    0.39    0.20
 -11  -4   2    0.34    0.23
  11  -4  -2   -0.10    0.21
  11   4  -2    0.12    0.20
 -11   4   2    0.17    0.19
  11   4  -2    0.33    0.18
 -10  -4   2    9.84    0.47
  10  -4  -2    8.86    0.46
  10  -4  -2    9.28    0.38
  10  -4  -2    8.14    0.46
 -10   4   2    8.69    0.46
 -10   4   2   10.35    0.47
  10   4  -2    9.56    0.49
 -10   4   2    8.90    0.31
  10   4  -2    9.58    0.44
   9  -4  -2   14.29    0.47
   9  -4  -2   14.07    0.54
  -9  -4   2   14.53    0.56
   9  -4  -2   13.88    0.41
   9  -4  -2   13.61    0.54
   9   4  -2   13.68    0.50
   9   4  -2   14.38    0.58
  -9   4   2   13.37    0.40
  -9   4   2   13.78    0.53
  -9   4   2   13.67    0.54
  -8  -4   2   34.37    0.95
   8  -4  -2   36.46    0.96
   8  -4  -2   34.11    0.83
   8  -4  -2   33.51    0.88
  -8  -4   2   35.09    0.92
  -8   4   2   34.70    0.95
  -8   4   2   33.67    0.84
  -8   4   2   34.29    0.93
   8   4  -2   35.17    0.92
   8   4  -2   35.03    0.93
   8   4  -2   31.64    0.97
   7  -4  -2    0.59    0.12
   7  -4  -2    0.35    0.10
  -7  -4   2    0.77    0.17
  -7  -4   2    0.55    0.12
   7  -4  -2    0.92    0.16
  -7   4   2    0.72    0.15
  -7   4   2    0.38    0.14
   7   4  -2    0.50    0.14
  -7   4   2    0.53    0.10
   7   4  -2    0.43    0.12
   7   4  -2    0.64    0.16
   6  -4  -2    1.23    0.14
   6  -4  -2    1.08    0.17
   6  -4  -2    0.79    0.13
   6  -4  -2    1.14    0.13
  -6  -4   2    1.32    0.15
  -6  -4   2    1.37    0.18
   6   4  -2    1.08    0.14
  -6   4   2    1.36    0.17
  -6   4   2    1.22    0.12
   6   4  -2    1.27    0.16
  -6   4   2    1.12    0.16
   6   4  -2    1.08    0.18
  -5  -4   2   14.77    0.44
   5  -4  -2   14.12    0.44
   5  -4  -2   14.95    0.45
   5  -4  -2   15.15    0.43
  -5  -4   2   15.08    0.48
   5  -4  -2   13.92    0.47
  -5   4   2   14.62    0.48
   5   4  -2   15.22    0.50
  -5   4   2   14.78    0.43
   5   4  -2   15.29    0.45
   5   4  -2   15.30    0.47
  -5   4   2   15.54    0.47
  -4  -4   2   31.25    0.81
   4  -4  -2   31.67    0.78
   4  -4  -2   31.30    0.78
   4  -4  -2   30.69    0.78
   4  -4  -2   29.23    0.81
   4   4  -2   31.58    0.77
   4   4  -2   32.92    0.80
   4   4  -2   32.11    0.84
  -4   4   2   31.73    0.80
  -4   4   2   31.49    0.82
  -4   4   2   31.50    0.77
   3  -4  -2    1.00    0.12
  -3  -4   2    1.00    0.13
   3  -4  -2    1.01    0.15
   3  -4  -2    1.23    0.13
   3  -4  -2    1.14    0.13
  -3   4   2    1.03    0.13
  -3   4   2    1.10    0.13
   3   4  -2    1.29    0.13
  -3   4   2    1.10    0.13
   3   4  -2    1.36    0.12
   2  -4  -2    5.94    0.24
  -2  -4   2    5.91    0.24
   2  -4  -2    5.35    0.24
   2  -4  -2    5.37    0.23
   2  -4  -2    6.21    0.27
  -2  -4   2    5.63    0.24
   2   4  -2    5.88    0.24
  -2   4   2    5.72    0.25
  -2   4   2    5.89    0.26
  -2   4   2    5.38    0.24
  -2   4   2    5.30    0.23
   1  -4  -2   31.23    0.78
   1  -4  -2   31.87    0.79
  -1  -4   2   33.27    0.77
  -1  -4   2   31.33    0.77
   1  -4  -2   30.29    0.81
   1  -4  -2   32.76    0.79
   1   4  -2   32.64    0.77
  -1   4   2   32.00    0.79
  -1   4   2   32.59    0.81
  -1   4   2   33.00    0.79
  -1   4   2   32.80    0.79
   0  -4   2   41.67    0.98
   0  -4   2   42.65    0.98
   0  -4  -2   43.13    1.01
   0  -4   2   43.10    0.98
   0  -4  -2   43.38    1.02
   0  -4  -2   44.01    1.02
   0   4   2   44.69    1.02
   0   4  -2   42.30    0.99
   0   4   2   42.80    1.01
   0   4   2   42.14    1.03
   0   4  -2   43.57    1.00
   0   4   2   42.21    1.02
   1  -4   2  129.96    2.79
   1  -4   2  130.19    2.77
  -1  -4  -2  129.79    2.82
  -1  -4  -2  125.11    2.82
  -1  -4  -2  128.65    2.82
   1  -4   2  126.08    2.77
   1   4   2  126.40    2.81
  -1   4  -2  129.53    2.78
  -1   4  -2  128.54    2.80
   1   4   2  127.11    2.82
  -1   4  -2  127.06    2.78
  -2  -4  -2   44.95    1.09
  -2  -4  -2   46.87    1.09
   2  -4   2   45.53    1.02
   2  -4   2   46.58    1.08
   2  -4   2   47.56    1.02
   2   4   2   46.85    1.08
  -2   4  -2   46.70    1.05
   2   4   2   43.40    1.09
   2   4   2   44.52    1.08
  -2   4  -2   44.48    1.04
  -2   4  -2   45.63    1.06
   3  -4   2   22.16    0.52
   3  -4   2   22.19    0.52
  -3  -4  -2   22.86    0.61
   3  -4   2   22.07    0.57
   3  -4   2   22.08    0.60
  -3   4  -2   22.39    0.56
  -3   4  -2   21.91    0.55
   3   4   2   21.29    0.58
   3   4   2   22.04    0.60
  -3   4  -2   22.85    0.57
   3   4   2   22.14    0.61
  -3   4  -2   22.23    0.56
  -4  -4  -2    2.32    0.20
   4  -4   2    2.40    0.18
   4  -4   2    2.26    0.12
  -4  -4  -2    2.89    0.22
   4  -4   2    2.87    0.22
   4  -4   2    2.43    0.12
   4   4   2    2.38    0.19
   4   4   2    2.40    0.15
  -4   4  -2    2.33    0.16
  -4   4  -2    2.63    0.17
  -4   4  -2    2.05    0.16
   4   4   2    2.39    0.18
   4   4   2    2.46    0.18
   5  -4   2   18.42    0.46
   5  -4   2   18.80    0.45
   5  -4   2   17.76    0.52
  -5  -4  -2   19.87    0.58
  -5  -4  -2   18.87    0.57
   5  -4   2   18.48    0.58
  -5   4  -2   19.37    0.53
   5   4   2   20.42    0.56
  -5   4  -2   18.88    0.49
   5   4   2   19.20    0.52
  -5   4  -2   18.21    0.52
   5   4   2   18.55    0.59
   5   4   2   19.63    0.58
   5   4   2   19.42    0.50
   6  -4   2    0.80    0.08
  -6  -4  -2    0.70    0.16
  -6  -4  -2    0.84    0.16
   6  -4   2    0.66    0.13
   6  -4   2    0.83    0.17
   6  -4   2    0.72    0.08
   6   4   2    0.83    0.14
  -6   4  -2    0.69    0.09
  -6   4  -2    0.96    0.13
   6   4   2    0.57    0.15
   6   4   2    1.00    0.17
   6   4   2    0.69    0.12
   6   4   2    0.85    0.11
  -6   4  -2    0.65    0.13
  -6   4  -2    0.90    0.17
   7  -4   2    7.94    0.39
   7  -4   2    8.25    0.34
  -7  -4  -2    8.32    0.39
   7  -4   2    8.09    0.25
   7  -4   2    8.62    0.25
  -7   4  -2    8.35    0.25
   7   4   2    7.96    0.40
  -7   4  -2    8.66    0.34
   7   4   2    8.25    0.38
   7   4   2    8.13    0.34
   7   4   2    8.36    0.31
   7   4   2    8.77    0.31
  -7   4  -2    8.80    0.35
  -8  -4  -2    0.54    0.18
   8  -4   2    0.89    0.09
   8  -4   2    0.84    0.20
   8  -4   2    0.95    0.09
   8  -4   2    0.87    0.16
  -8   4  -2    0.77    0.07
   8   4   2    1.09    0.16
  -8   4  -2    0.74    0.15
   8   4   2    0.94    0.13
  -8   4  -2    0.73    0.16
   8   4   2    0.91    0.19
   8   4   2    0.58    0.17
   8   4   2    0.91    0.14
  -9  -4  -2   13.13    0.54
   9  -4   2   14.57    0.58
   9  -4   2   14.68    0.52
   9  -4   2   14.39    0.37
   9  -4   2   15.22    0.38
   9   4   2   14.19    0.58
  -9   4  -2   14.60    0.53
   9   4   2   14.50    0.51
   9   4   2   14.12    0.43
  -9   4  -2   14.65    0.52
   9   4   2   14.31    0.49
   9   4   2   14.93    0.57
 -10  -4  -2    3.30    0.31
  10  -4   2    2.48    0.30
  10  -4   2    3.27    0.27
  10   4   2    3.02    0.31
 -10   4  -2    3.10    0.27
  10   4   2    3.59    0.26
  10   4   2    2.43    0.28
 -11  -4  -2    2.99    0.33
  11  -4   2    2.96    0.34
  11   4   2    4.30    0.37
  11   4   2    3.02    0.33
 -11   4  -2    3.15    0.30
  11   4   2    3.27    0.28
 -12  -4  -2    1.79    0.29
  12  -4   2    1.92    0.32
  12   4   2    1.62    0.28
  12   4   2    2.48    0.33
 -12   4  -2    1.73    0.27
  12   4   2    2.26    0.26
 -13  -5   2   -0.32    0.22
  13  -5  -2   -0.02    0.16
  13  -5  -2   -0.15    0.25
 -13   5   2    0.02    0.22
  13   5  -2   -0.14    0.18
  13   5  -2    0.13    0.22
  12  -5  -2    0.58    0.23
  12  -5  -2    0.85    0.19
  12  -5  -2    0.77    0.27
 -12  -5   2    0.76    0.26
 -12   5   2    0.51    0.23
  12   5  -2    0.91    0.26
  12   5  -2    0.77    0.22
  11  -5  -2    4.71    0.37
 -11  -5   2    4.66    0.38
  11  -5  -2    4.22    0.38
  11  -5  -2    4.35    0.31
  11   5  -2    4.78    0.41
  11   5  -2    4.49    0.34
 -11   5   2    4.14    0.34
 -10  -5   2    0.13    0.19
  10  -5  -2    0.28    0.22
  10  -5  -2    0.19    0.18
  10  -5  -2    0.19    0.15
 -10   5   2    0.22    0.10
 -10   5   2   -0.03    0.17
  10   5  -2   -0.01    0.17
 -10   5   2    0.18    0.17
  10   5  -2    0.22    0.16
   9  -5  -2   18.94    0.56
   9  -5  -2   17.51    0.65
   9  -5  -2   18.61    0.66
   9  -5  -2   18.14    0.57
  -9  -5   2   18.69    0.65
   9   5  -2   17.76    0.67
  -9   5   2   17.83    0.65
  -9   5   2   18.89    0.64
   9   5  -2   17.89    0.61
  -9   5   2   18.53    0.52
   8  -5  -2   19.23    0.65
   8  -5  -2   19.44    0.58
   8  -5  -2   19.64    0.55
   8  -5  -2   20.15    0.59
  -8  -5   2   20.71    0.66
   8   5  -2   19.58    0.61
  -8   5   2   19.15    0.64
   8   5  -2   20.13    0.69
  -8   5   2   19.55    0.55
  -8   5   2   19.49    0.63
   7  -5  -2    0.39    0.12
   7  -5  -2    0.00    0.10
   7  -5  -2    0.09    0.14
  -7  -5   2    0.15    0.14
  -7  -5   2   -0.12    0.11
   7  -5  -2   -0.02    0.11
   7   5  -2    0.13    0.12
   7   5  -2    0.15    0.15
  -7   5   2    0.17    0.09
  -7   5   2    0.05    0.13
   7   5  -2   -0.04    0.12
  -7   5   2    0.12    0.14
   6  -5  -2    7.19    0.36
   6  -5  -2    7.28    0.29
   6  -5  -2    7.55    0.31
   6  -5  -2    7.11    0.31
  -6  -5   2    7.64    0.32
  -6  -5   2    7.82    0.36
   6   5  -2    7.55    0.32
  -6   5   2    8.09    0.35
  -6   5   2    7.23    0.29
  -6   5   2    7.13    0.34
   6   5  -2    7.23    0.33
   6   5  -2    7.19    0.38
   5  -5  -2    0.36    0.14
   5  -5  -2    0.28    0.12
  -5  -5   2    0.25    0.13
   5  -5  -2    0.27    0.10
   5  -5  -2    0.47    0.12
  -5   5   2    0.31    0.12
  -5   5   2    0.27    0.10
  -5   5   2    0.43    0.13
   5   5  -2    0.20    0.11
   5   5  -2    0.41    0.12
   5   5  -2   -0.02    0.12
   4  -5  -2   84.68    1.92
   4  -5  -2   80.68    1.95
   4  -5  -2   83.81    1.92
  -4  -5   2   87.41    1.95
   4  -5  -2   82.17    1.92
  -4   5   2   85.83    1.96
  -4   5   2   85.01    1.94
   4   5  -2   84.46    1.91
  -4   5   2   87.77    1.92
   4   5  -2   84.11    1.94
   3  -5  -2   10.53    0.36
  -3  -5   2   10.47    0.37
   3  -5  -2   10.76    0.36
   3  -5  -2   10.34    0.35
   3  -5  -2    9.93    0.39
   3   5  -2   10.40    0.37
   3   5  -2   11.06    0.35
  -3   5   2   11.39    0.36
  -3   5   2   10.53    0.37
  -3   5   2   10.37    0.38
   2  -5  -2    6.55    0.27
  -2  -5   2    6.48    0.27
   2  -5  -2    6.19    0.28
  -2  -5   2    6.67    0.28
   2  -5  -2    6.00    0.30
   2  -5  -2    6.63    0.28
   2   5  -2    6.89    0.28
  -2   5   2    6.54    0.28
  -2   5   2    6.21    0.27
  -2   5   2    6.45    0.29
  -2   5   2    6.40    0.30
   1  -5  -2  163.30    3.73
   1  -5  -2  175.47    3.73
  -1  -5   2  162.47    3.70
   1  -5  -2  172.15    3.72
  -1  -5   2  168.75    3.71
  -1   5   2  171.20    3.73
  -1   5   2  174.12    3.76
  -1   5   2  174.14    3.74
   1   5  -2  168.58    3.71
  -1   5   2  173.11    3.73
   0  -5   2   40.42    0.93
   0  -5  -2   38.73    0.98
   0  -5   2   39.28    0.94
   0  -5  -2   38.98    0.97
   0  -5   2   39.08    0.94
   0   5   2   40.21    0.98
   0   5   2   41.62    1.01
   0   5   2   40.66    0.99
   0   5  -2   39.99    0.96
   0   5   2   40.03    0.97
   0   5  -2   40.61    0.95
  -1  -5  -2   24.49    0.65
   1  -5   2   24.51    0.62
   1  -5   2   23.65    0.61
  -1  -5  -2   24.26    0.65
   1  -5   2   24.66    0.61
  -1   5  -2   24.14    0.62
   1   5   2   24.48    0.65
  -1   5  -2   23.59    0.62
   1   5   2   25.69    0.69
   1   5   2   25.56    0.66
  -1   5  -2   23.94    0.64
   2  -5   2   61.89    1.43
  -2  -5  -2   69.00    1.51
  -2  -5  -2   63.39    1.50
   2  -5   2   64.05    1.48
   2  -5   2   63.76    1.43
  -2   5  -2   62.95    1.46
   2   5   2   65.24    1.51
   2   5   2   65.19    1.49
  -2   5  -2   63.70    1.48
   2   5   2   64.14    1.49
  -2   5  -2   62.55    1.45
   3  -5   2    7.80    0.24
  -3  -5  -2    7.87    0.32
   3  -5   2    7.35    0.29
  -3  -5  -2    8.18    0.34
   3  -5   2    7.07    0.24
   3  -5   2    7.58    0.31
   3   5   2    7.46    0.30
  -3   5  -2    7.05    0.27
  -3   5  -2    7.17    0.28
   3   5   2    7.28    0.32
   3   5   2    7.30    0.30
  -3   5  -2    7.64    0.29
  -3   5  -2    8.18    0.28
   4  -5   2   74.46    1.67
   4  -5   2   75.89    1.74
   4  -5   2   76.82    1.78
   4  -5   2   74.72    1.67
  -4  -5  -2   77.97    1.78
   4   5   2   78.19    1.77
  -4   5  -2   75.94    1.74
  -4   5  -2   77.87    1.73
   4   5   2   75.70    1.78
  -4   5  -2   75.83    1.72
   4   5   2   76.15    1.75
  -4   5  -2   74.57    1.72
   5  -5   2   17.70    0.53
  -5  -5  -2   18.65    0.58
   5  -5   2   18.30    0.58
  -5  -5  -2   18.30    0.58
   5  -5   2   17.90    0.46
   5  -5   2   18.29    0.46
  -5   5  -2   19.38    0.53
   5   5   2   18.20    0.55
   5   5   2   18.90    0.58
   5   5   2   18.43    0.53
  -5   5  -2   18.51    0.54
   5   5   2   19.26    0.49
  -5   5  -2   18.26    0.50
  -6  -5  -2    0.54    0.17
   6  -5   2    0.52    0.17
   6  -5   2    0.13    0.07
  -6  -5  -2    0.40    0.15
   6  -5   2    0.31    0.12
   6  -5   2    0.29    0.07
   6   5   2    0.04    0.14
   6   5   2    0.28    0.12
   6   5   2    0.09    0.11
   6   5   2    0.27    0.08
  -6   5  -2    0.28    0.12
  -6   5  -2    0.16    0.11
  -6   5  -2    0.23    0.09
   6   5   2    0.37    0.15
   7  -5   2   11.22    0.31
   7  -5   2   11.32    0.31
   7  -5   2   10.26    0.47
   7  -5   2   11.24    0.42
  -7  -5  -2   11.30    0.47
   7   5   2   11.62    0.49
   7   5   2   11.79    0.40
   7   5   2   11.60    0.46
  -7   5  -2   11.24    0.42
   7   5   2   11.52    0.37
  -7   5  -2   11.42    0.34
   7   5   2   11.72    0.43
  -7   5  -2   11.39    0.43
   8  -5   2    0.84    0.17
   8  -5   2    1.02    0.11
  -8  -5  -2    0.65    0.20
   8  -5   2    0.85    0.21
   8   5   2    0.69    0.19
  -8   5  -2    0.92    0.10
  -8   5  -2    1.02    0.18
  -8   5  -2    0.59    0.16
   8   5   2    0.85    0.19
   8   5   2    1.15    0.16
   8   5   2    0.91    0.14
   8   5   2    0.76    0.16
   9  -5   2   12.41    0.57
  -9  -5  -2   12.66    0.55
   9  -5   2   11.96    0.48
  -9   5  -2   12.41    0.49
  -9   5  -2   12.31    0.49
   9   5   2   11.77    0.53
  -9   5  -2   11.52    0.32
   9   5   2   12.31    0.43
   9   5   2   13.27    0.56
  10  -5   2    0.09    0.17
 -10  -5  -2    0.04    0.20
  10  -5   2    0.02    0.21
  10   5   2   -0.10    0.17
  10   5   2    0.16    0.18
 -10   5  -2    0.06    0.16
  10   5   2    0.27    0.14
 -11  -5  -2   -0.02    0.21
  11  -5   2    0.60    0.24
 -11   5  -2    0.00    0.18
  11   5   2    0.11    0.19
  11   5   2   -0.01    0.18
  12  -5   2    1.02    0.30
 -12  -5  -2    0.72    0.26
  12   5   2    1.33    0.29
  12   5   2    1.17    0.26
 -12   5  -2    1.77    0.27
 -13  -6   2    1.65    0.34
  13  -6  -2    1.38    0.32
  13   6  -2    1.65    0.33
  13   6  -2    1.81    0.28
 -13   6   2    1.84    0.31
 -12  -6   2    1.94    0.32
  12  -6  -2    1.32    0.31
  12  -6  -2    2.00    0.22
  12   6  -2    2.14    0.32
 -12   6   2    1.32    0.27
  12   6  -2    2.10    0.28
  11  -6  -2    0.48    0.22
  11  -6  -2    0.57    0.17
  11  -6  -2    0.06    0.22
 -11  -6   2    0.49    0.25
  11   6  -2    0.41    0.22
  11   6  -2    0.53    0.19
 -11   6   2    0.46    0.21
  10  -6  -2    0.92    0.18
 -10  -6   2    0.74    0.23
  10  -6  -2    1.21    0.26
  10  -6  -2    0.79    0.23
 -10   6   2    1.08    0.22
  10   6  -2    0.99    0.20
  10   6  -2    0.87    0.24
   9  -6  -2    3.39    0.25
   9  -6  -2    2.91    0.30
  -9  -6   2    2.62    0.29
   9  -6  -2    3.04    0.23
  -9   6   2    2.52    0.27
   9   6  -2    2.58    0.30
   9   6  -2    3.31    0.27
  -9   6   2    2.75    0.27
  -9   6   2    2.96    0.22
  -8  -6   2    3.70    0.31
   8  -6  -2    3.57    0.25
   8  -6  -2    4.08    0.31
   8  -6  -2    3.00    0.23
   8   6  -2    3.16    0.31
  -8   6   2    3.56    0.23
  -8   6   2    3.77    0.30
   8   6  -2    3.07    0.25
  -8   6   2    3.16    0.27
   7  -6  -2   36.98    0.95
   7  -6  -2   38.23    1.02
   7  -6  -2   36.57    0.95
  -7  -6   2   37.31    1.02
  -7   6   2   38.54    0.95
  -7   6   2   37.10    1.00
  -7   6   2   37.76    1.02
   7   6  -2   35.82    0.97
   7   6  -2   35.15    1.05
  -6  -6   2    5.64    0.32
   6  -6  -2    4.41    0.32
   6  -6  -2    5.06    0.27
   6  -6  -2    4.91    0.28
   6  -6  -2    4.53    0.26
   6   6  -2    5.48    0.36
  -6   6   2    5.13    0.31
  -6   6   2    5.32    0.26
   6   6  -2    4.30    0.33
  -6   6   2    4.50    0.30
   6   6  -2    5.28    0.29
   5  -6  -2    0.50    0.12
   5  -6  -2    0.53    0.13
  -5  -6   2    0.44    0.15
   5  -6  -2    0.37    0.15
   5  -6  -2    0.41    0.13
  -5   6   2    0.71    0.13
   5   6  -2    0.49    0.13
   5   6  -2    0.71    0.15
   5   6  -2    0.53    0.17
  -5   6   2    0.47    0.14
  -5   6   2    0.66    0.15
   4  -6  -2   27.28    0.80
   4  -6  -2   28.43    0.76
   4  -6  -2   28.12    0.75
   4  -6  -2   28.30    0.76
  -4  -6   2   29.73    0.79
   4   6  -2   27.63    0.75
  -4   6   2   29.39    0.80
  -4   6   2   29.55    0.76
   4   6  -2   29.74    0.78
  -4   6   2   28.72    0.78
   3  -6  -2    1.73    0.16
   3  -6  -2    1.94    0.20
  -3  -6   2    2.05    0.19
   3  -6  -2    1.93    0.18
  -3  -6   2    2.01    0.18
   3  -6  -2    1.68    0.17
  -3   6   2    2.11    0.17
  -3   6   2    2.29    0.19
   3   6  -2    2.62    0.20
  -3   6   2    2.49    0.21
  -3   6   2    1.95    0.19
   3   6  -2    2.12    0.18
  -2  -6   2    0.64    0.13
   2  -6  -2    0.85    0.13
  -2  -6   2    0.60    0.14
   2  -6  -2    0.81    0.14
   2  -6  -2    0.49    0.15
   2  -6  -2    0.72    0.15
  -2   6   2    0.81    0.15
  -2   6   2    0.82    0.13
   2   6  -2    0.79    0.13
  -2   6   2    0.67    0.14
  -2   6   2    0.67    0.14
  -1  -6   2  101.90    2.21
  -1  -6   2   97.65    2.26
   1  -6  -2  102.24    2.28
  -1  -6   2   98.30    2.26
   1  -6  -2   99.51    2.27
  -1   6   2  103.16    2.29
  -1   6   2  101.43    2.28
  -1   6   2  101.70    2.29
  -1   6   2   99.97    2.31
   1   6  -2  102.92    2.27
   0  -6  -2    3.13    0.24
   0  -6   2    3.21    0.21
   0  -6   2    3.26    0.20
   0  -6  -2    3.32    0.23
   0  -6   2    3.27    0.18
   0   6  -2    3.27    0.23
   0   6   2    3.32    0.23
   0   6   2    3.07    0.23
   0   6   2    2.80    0.23
   0   6  -2    3.18    0.21
   0   6   2    3.41    0.25
   0   6  -2    2.85    0.23
  -1  -6  -2   33.75    0.88
   1  -6   2   34.18    0.84
  -1  -6  -2   34.05    0.88
   1  -6   2   34.00    0.83
   1  -6   2   33.74    0.83
   1   6   2   34.66    0.88
  -1   6  -2   34.80    0.88
   1   6   2   35.17    0.92
  -1   6  -2   33.40    0.85
   1   6   2   35.03    0.88
  -1   6  -2   34.84    0.86
   2  -6   2    7.69    0.27
  -2  -6  -2    7.84    0.33
   2  -6   2    7.63    0.30
  -2  -6  -2    7.27    0.34
   2  -6   2    7.56    0.26
   2   6   2    7.36    0.32
  -2   6  -2    7.77    0.31
  -2   6  -2    7.85    0.31
  -2   6  -2    7.67    0.31
  -2   6  -2    7.04    0.29
   2   6   2    7.70    0.32
   2   6   2    8.14    0.34
   3  -6   2   36.16    0.91
   3  -6   2   34.97    0.84
   3  -6   2   35.76    0.84
  -3  -6  -2   33.75    0.93
  -3  -6  -2   36.92    0.94
   3   6   2   35.14    0.91
  -3   6  -2   35.54    0.90
  -3   6  -2   35.27    0.88
   3   6   2   35.29    0.93
   3   6   2   35.34    0.91
  -3   6  -2   35.23    0.88
  -3   6  -2   36.59    0.90
  -4  -6  -2   41.93    1.06
   4  -6   2   40.65    0.95
   4  -6   2   39.98    1.02
  -4  -6  -2   42.02    1.06
   4  -6   2   40.16    0.95
   4  -6   2   39.55    1.04
  -4   6  -2   40.32    1.02
   4   6   2   42.41    1.04
  -4   6  -2   40.35    0.99
  -4   6  -2   41.39    1.01
   4   6   2   41.07    1.03
  -4   6  -2   42.22    1.01
   4   6   2   39.60    1.05
   5  -6   2    0.15    0.08
   5  -6   2    0.18    0.14
   5  -6   2    0.01    0.08
   5  -6   2    0.17    0.13
  -5  -6  -2    0.21    0.16
  -5   6  -2    0.16    0.11
   5   6   2    0.24    0.14
   5   6   2    0.28    0.13
   5   6   2    0.07    0.11
  -5   6  -2    0.16    0.11
  -5   6  -2    0.22    0.11
   6  -6   2    2.89    0.22
   6  -6   2    3.23    0.16
   6  -6   2    3.46    0.29
  -6  -6  -2    3.72    0.29
   6  -6   2    2.86    0.15
  -6   6  -2    3.08    0.24
   6   6   2    3.50    0.26
  -6   6  -2    3.25    0.21
   6   6   2    3.23    0.27
  -6   6  -2    2.90    0.23
   6   6   2    2.56    0.25
   6   6   2    3.30    0.25
  -7  -6  -2   -0.17    0.15
   7  -6   2   -0.22    0.13
   7  -6   2    0.43    0.19
   7  -6   2    0.05    0.07
   7  -6   2   -0.09    0.08
   7   6   2    0.14    0.10
  -7   6  -2    0.04    0.09
   7   6   2    0.24    0.17
   7   6   2    0.02    0.13
   7   6   2    0.09    0.16
  -7   6  -2    0.17    0.13
  -7   6  -2    0.14    0.14
   8  -6   2    1.59    0.26
  -8  -6  -2    1.55    0.24
   8  -6   2    1.64    0.21
  -8   6  -2    1.64    0.14
   8   6   2    2.18    0.26
  -8   6  -2    1.81    0.21
  -8   6  -2    2.05    0.22
   8   6   2    1.94    0.25
  -9  -6  -2    1.28    0.25
   9  -6   2    1.62    0.21
   9  -6   2    1.40    0.27
  -9   6  -2    1.56    0.22
   9   6   2    1.57    0.22
   9   6   2    1.31    0.25
 -10  -6  -2    0.05    0.20
  10  -6   2   -0.07    0.23
 -10   6  -2    0.24    0.18
  10   6   2    0.10    0.19
  10   6   2    0.21    0.20
 -11  -6  -2    1.81    0.30
  11  -6   2    1.93    0.33
 -11   6  -2    2.08    0.28
  11   6   2    2.11    0.31
  11   6   2    1.67    0.27
  12  -6   2   -0.13    0.25
 -12  -6  -2    0.58    0.26
  12   6   2    0.31    0.24
  12   6   2   -0.23    0.20
 -12   6  -2   -0.04    0.20
  12  -7  -2    0.59    0.28
 -12  -7   2    0.90    0.29
  12  -7  -2    0.67    0.18
  12   7  -2    0.90    0.22
  12   7  -2    0.75    0.27
 -12   7   2    0.50    0.24
  11  -7  -2    0.11    0.25
  11  -7  -2    0.00    0.15
 -11  -7   2    0.28    0.24
  11  -7  -2    0.00    0.22
  11   7  -2    0.17    0.22
  11   7  -2   -0.15    0.16
 -11   7   2   -0.11    0.19
 -10  -7   2    1.15    0.26
  10  -7  -2    1.39    0.26
  10  -7  -2    1.44    0.21
  10  -7  -2    1.29    0.29
  10   7  -2    1.40    0.27
 -10   7   2    1.22    0.24
  10   7  -2    1.42    0.23
   9  -7  -2    0.59    0.21
   9  -7  -2    0.68    0.17
  -9  -7   2    0.45    0.21
   9   7  -2    0.63    0.18
  -9   7   2    0.36    0.18
  -9   7   2    0.36    0.19
   9   7  -2    0.95    0.25
   8  -7  -2   36.29    0.94
   8  -7  -2   35.19    0.94
  -8  -7   2   34.92    1.02
   8  -7  -2   35.58    1.03
   8   7  -2   35.82    0.98
  -8   7   2   35.51    0.93
   8   7  -2   34.85    1.07
  -8   7   2   34.63    1.00
  -8   7   2   36.86    1.03
   7  -7  -2    0.74    0.16
   7  -7  -2    1.20    0.16
  -7  -7   2    0.94    0.21
   7  -7  -2    1.33    0.22
   7   7  -2    0.88    0.17
   7   7  -2    1.22    0.24
  -7   7   2    0.98    0.19
  -7   7   2    0.87    0.15
  -7   7   2    0.94    0.19
   6  -7  -2    0.81    0.19
   6  -7  -2    0.47    0.14
  -6  -7   2    0.33    0.17
   6  -7  -2    0.66    0.14
   6   7  -2    0.68    0.20
   6   7  -2    0.85    0.16
  -6   7   2    0.29    0.15
  -6   7   2    0.99    0.18
  -6   7   2    0.81    0.15
   5  -7  -2    7.26    0.33
  -5  -7   2    7.00    0.37
   5  -7  -2    7.63    0.40
   5  -7  -2    6.72    0.32
  -5   7   2    7.61    0.36
  -5   7   2    7.22    0.37
  -5   7   2    7.37    0.33
   5   7  -2    7.83    0.35
   4  -7  -2    1.48    0.17
  -4  -7   2    1.38    0.19
  -4  -7   2    1.28    0.18
   4  -7  -2    1.42    0.17
   4  -7  -2    1.06    0.19
   4   7  -2    1.41    0.17
  -4   7   2    1.25    0.18
   4   7  -2    1.23    0.17
  -4   7   2    1.21    0.16
  -4   7   2    1.45    0.19
  -3  -7   2   23.50    0.67
  -3  -7   2   22.49    0.67
   3  -7  -2   24.14    0.66
   3  -7  -2   22.61    0.70
   3  -7  -2   22.36    0.66
  -3   7   2   22.24    0.66
   3   7  -2   23.16    0.67
  -3   7   2   23.87    0.66
  -3   7   2   23.18    0.68
  -3   7   2   24.12    0.70
  -2  -7   2   41.85    1.04
   2  -7  -2   42.48    1.05
   2  -7  -2   41.06    1.04
  -2  -7   2   41.09    1.04
  -2   7   2   41.60    1.05
  -2   7   2   42.80    1.07
  -2   7   2   41.44    1.06
  -2   7   2   41.92    1.08
   2   7  -2   39.87    1.04
   1  -7  -2   48.95    1.20
  -1  -7   2   47.68    1.20
  -1  -7   2   48.15    1.18
  -1  -7   2   47.92    1.18
   1  -7  -2   47.76    1.20
  -1   7   2   47.95    1.24
  -1   7   2   50.56    1.20
   1   7  -2   50.40    1.19
  -1   7   2   48.68    1.21
  -1   7   2   49.56    1.21
   0  -7  -2    0.13    0.13
   0  -7   2   -0.10    0.11
   0  -7   2    0.27    0.11
   0  -7   2   -0.03    0.09
   0  -7  -2   -0.02    0.11
   0   7   2    0.06    0.14
   0   7   2   -0.03    0.10
   0   7  -2    0.06    0.10
   0   7   2    0.01    0.11
   0   7   2    0.12    0.13
   0   7  -2   -0.17    0.12
   0   7  -2    0.09    0.12
  -1  -7  -2    4.05    0.26
  -1  -7  -2    3.66    0.28
   1  -7   2    3.97    0.22
   1  -7   2    4.23    0.23
   1  -7   2    4.09    0.23
   1   7   2    4.34    0.29
   1   7   2    3.78    0.25
   1   7   2    3.75    0.25
  -1   7  -2    3.88    0.25
  -1   7  -2    4.19    0.27
  -1   7  -2    4.10    0.24
  -1   7  -2    3.87    0.24
   2  -7   2    6.17    0.30
  -2  -7  -2    6.60    0.34
   2  -7   2    5.95    0.26
   2  -7   2    5.94    0.26
   2   7   2    6.08    0.31
  -2   7  -2    6.72    0.31
  -2   7  -2    5.92    0.29
   2   7   2    6.62    0.32
  -2   7  -2    6.33    0.30
  -2   7  -2    6.05    0.28
   3  -7   2   -0.02    0.09
   3  -7   2   -0.04    0.13
   3  -7   2    0.03    0.10
  -3  -7  -2   -0.02    0.13
  -3  -7  -2    0.05    0.14
  -3   7  -2    0.05    0.11
  -3   7  -2    0.15    0.12
   3   7   2    0.00    0.12
   3   7   2   -0.05    0.12
  -3   7  -2    0.09    0.12
  -3   7  -2    0.12    0.10
   3   7   2    0.13    0.14
   4  -7   2  133.49    2.93
  -4  -7  -2  132.37    3.05
   4  -7   2  131.25    3.03
   4  -7   2  133.63    2.93
   4   7   2  137.12    3.03
   4   7   2  133.79    3.05
  -4   7  -2  130.98    2.98
  -4   7  -2  137.69    3.00
   4   7   2  134.18    3.04
  -4   7  -2  134.80    3.00
  -4   7  -2  135.97    3.02
   5  -7   2    0.31    0.17
   5  -7   2    0.42    0.15
   5  -7   2    0.61    0.10
  -5  -7  -2    0.57    0.18
   5  -7   2    0.32    0.10
  -5   7  -2    0.76    0.14
  -5   7  -2    0.64    0.15
   5   7   2    0.84    0.16
  -5   7  -2    0.63    0.14
   5   7   2    0.48    0.16
   6  -7   2  100.86    2.33
   6  -7   2  101.03    2.21
   6  -7   2  101.40    2.21
  -6  -7  -2  102.74    2.38
   6  -7   2   96.95    2.38
   6   7   2  101.56    2.34
  -6   7  -2  102.11    2.29
  -6   7  -2  101.24    2.32
   6   7   2  102.16    2.37
  -6   7  -2   96.96    2.33
   7  -7   2    4.71    0.36
  -7  -7  -2    5.46    0.40
   7  -7   2    5.05    0.33
   7  -7   2    4.57    0.19
   7  -7   2    4.36    0.19
   7   7   2    4.58    0.37
  -7   7  -2    4.89    0.31
  -7   7  -2    5.17    0.26
  -7   7  -2    4.81    0.32
   7   7   2    4.23    0.32
   8  -7   2    0.23    0.16
   8  -7   2    0.52    0.22
  -8  -7  -2    0.39    0.22
   8   7   2    0.69    0.20
  -8   7  -2    0.28    0.16
  -8   7  -2    0.55    0.14
  -8   7  -2    0.24    0.16
   8   7   2    0.14    0.19
  -9  -7  -2    0.68    0.24
   9  -7   2    0.64    0.25
   9   7   2    0.79    0.21
  -9   7  -2    0.71    0.19
   9   7   2    0.81    0.23
 -10  -7  -2    0.27    0.24
  10  -7   2    0.49    0.25
 -10   7  -2    0.60    0.20
  10   7   2    1.06    0.25
  10   7   2    0.09    0.19
 -11  -7  -2    0.36    0.24
  11  -7   2    0.60    0.27
  11   7   2    0.17    0.21
 -11   7  -2    0.41    0.21
  11   7   2    0.48    0.24
  12  -8  -2   -0.16    0.27
 -12  -8   2   -0.15    0.26
  12   8  -2    0.28    0.20
  12   8  -2    0.38    0.26
 -12   8   2    0.08    0.23
  11  -8  -2   -0.05    0.24
  11  -8  -2   -0.20    0.16
 -11  -8   2   -0.28    0.21
  11   8  -2   -0.24    0.17
 -11   8   2    0.19    0.21
  11   8  -2    0.12    0.23
 -10  -8   2    0.92    0.26
  10  -8  -2    0.20    0.23
  10  -8  -2    0.96    0.26
  10  -8  -2    0.76    0.19
 -10   8   2    0.47    0.21
  10   8  -2    1.21    0.22
  10   8  -2    0.43    0.24
   9  -8  -2   -0.06    0.19
   9  -8  -2    0.44    0.23
  -9  -8   2    0.11    0.21
   9  -8  -2    0.18    0.16
   9   8  -2    0.09    0.20
  -9   8   2   -0.04    0.18
   9   8  -2   -0.07    0.16
   8  -8  -2    2.31    0.23
  -8  -8   2    2.42    0.28
   8  -8  -2    2.39    0.28
   8   8  -2    2.02    0.29
  -8   8   2    2.05    0.26
   8   8  -2    2.60    0.26
  -8   8   2    2.31    0.26
   7  -8  -2    2.74    0.29
  -7  -8   2    2.42    0.28
   7  -8  -2    2.34    0.22
   7  -8  -2    2.80    0.24
   7   8  -2    2.33    0.24
  -7   8   2    2.51    0.27
  -7   8   2    2.34    0.26
  -7   8   2    2.79    0.28
   7   8  -2    2.51    0.31
   6  -8  -2    0.10    0.12
   6  -8  -2    0.06    0.14
  -6  -8   2    0.11    0.18
   6  -8  -2   -0.09    0.17
  -6   8   2    0.15    0.15
   6   8  -2    0.12    0.19
  -6   8   2    0.17    0.14
   6   8  -2    0.19    0.14
  -6   8   2    0.21    0.15
   5  -8  -2    8.55    0.45
  -5  -8   2    8.38    0.43
   5  -8  -2    8.24    0.37
   5  -8  -2    8.67    0.39
  -5   8   2    9.12    0.39
  -5   8   2    9.18    0.42
   5   8  -2    9.11    0.40
  -5   8   2    8.73    0.41
  -4  -8   2   19.72    0.62
   4  -8  -2   18.05    0.63
   4  -8  -2   17.49    0.57
   4  -8  -2   18.83    0.58
  -4   8   2   17.85    0.59
  -4   8   2   18.04    0.61
  -4   8   2   18.73    0.63
   4   8  -2   17.72    0.58
  -3  -8   2    1.53    0.19
   3  -8  -2    1.55    0.19
  -3  -8   2    1.31    0.19
   3  -8  -2    1.50    0.18
  -3   8   2    1.81    0.22
  -3   8   2    1.44    0.19
  -3   8   2    1.17    0.20
  -2  -8   2    6.99    0.34
   2  -8  -2    7.12    0.36
   2  -8  -2    7.03    0.34
  -2  -8   2    6.73    0.35
  -2   8   2    7.96    0.53
  -2   8   2    6.90    0.38
   2   8  -2    8.00    0.40
  -2   8   2    7.33    0.36
  -2   8   2    7.25    0.37
  -1  -8   2    0.22    0.13
  -1  -8   2    0.33    0.10
   1  -8  -2    0.03    0.14
   1  -8  -2    0.40    0.13
  -1  -8   2    0.36    0.14
  -1   8   2    0.11    0.14
   1   8  -2    0.23    0.13
  -1   8   2    0.23    0.14
  -1   8   2    0.30    0.15
  -1   8   2    0.23    0.14
   0  -8  -2    5.41    0.30
   0  -8   2    5.09    0.25
   0  -8   2    5.34    0.27
   0  -8  -2    5.60    0.33
   0  -8   2    4.72    0.28
   0   8   2    4.87    0.35
   0   8  -2    5.34    0.29
   0   8  -2    4.77    0.28
   0   8   2    5.34    0.34
   0   8  -2    5.46    0.32
   0   8  -2    5.12    0.31
   0   8   2    4.62    0.33
   0   8   2    4.27    0.32
  -1  -8  -2   10.62    0.44
   1  -8   2   10.42    0.37
   1  -8   2   10.77    0.37
  -1  -8  -2   10.53    0.41
   1  -8   2   10.05    0.38
  -1   8  -2   10.15    0.42
  -1   8  -2   10.16    0.39
   1   8   2   10.44    0.46
  -1   8  -2   10.07    0.41
  -1   8  -2   10.10    0.41
   2  -8   2    4.10    0.24
   2  -8   2    4.41    0.27
   2  -8   2    3.34    0.24
  -2  -8  -2    4.23    0.31
  -2   8  -2    4.25    0.26
   2   8   2    4.66    0.34
  -2   8  -2    4.11    0.29
  -2   8  -2    4.23    0.29
  -2   8  -2    3.88    0.26
   3  -8   2    0.19    0.11
   3  -8   2    0.07    0.10
   3  -8   2    0.05    0.14
  -3  -8  -2    0.07    0.16
  -3   8  -2   -0.10    0.13
  -3   8  -2   -0.06    0.12
  -3   8  -2    0.00    0.11
   3   8   2    0.11    0.15
  -3   8  -2   -0.14    0.13
   4  -8   2   19.00    0.53
   4  -8   2   18.84    0.62
   4  -8   2   19.18    0.52
  -4  -8  -2   19.05    0.64
  -4   8  -2   17.89    0.57
   4   8   2   19.81    0.64
  -4   8  -2   18.60    0.60
  -4   8  -2   19.18    0.60
  -4   8  -2   18.17    0.58
   5  -8   2   23.49    0.76
   5  -8   2   23.50    0.62
  -5  -8  -2   24.78    0.78
   5  -8   2   25.03    0.63
   5   8   2   24.91    0.76
  -5   8  -2   23.12    0.72
  -5   8  -2   24.50    0.70
  -5   8  -2   23.06    0.70
   6  -8   2   95.32    2.29
   6  -8   2   95.08    2.23
  -6  -8  -2   98.30    2.29
   6  -8   2   93.94    2.10
   6  -8   2   95.62    2.10
  -6   8  -2   95.11    2.22
  -6   8  -2   91.55    2.23
  -6   8  -2   94.71    2.19
   6   8   2   94.54    2.27
   7  -8   2    1.24    0.25
   7  -8   2    0.91    0.20
  -7  -8  -2    0.78    0.24
   7  -8   2    0.94    0.11
   7  -8   2    0.99    0.10
  -7   8  -2    0.87    0.18
   7   8   2    0.86    0.23
  -7   8  -2    1.25    0.20
   7   8   2    0.73    0.20
  -8  -8  -2    2.26    0.29
   8  -8   2    2.52    0.26
   8  -8   2    3.49    0.37
   8   8   2    1.97    0.30
  -8   8  -2    2.70    0.26
   8   8   2    3.13    0.32
   9  -8   2   -0.10    0.24
  -9  -8  -2   -0.27    0.20
   9   8   2   -0.19    0.18
   9   8   2   -0.07    0.18
  -9   8  -2    0.09    0.17
  10  -8   2    0.60    0.29
 -10  -8  -2    0.26    0.25
  10   8   2    0.46    0.23
  10   8   2    0.49    0.24
 -10   8  -2    0.50    0.20
  11  -8   2    1.32    0.34
 -11  -8  -2    2.01    0.34
  11   8   2    1.79    0.33
  11   8   2    1.70    0.29
 -11   8  -2    1.57    0.27
 -11  -9   2    4.26    0.42
  11  -9  -2    4.48    0.44
 -11   9   2    4.70    0.41
  11   9  -2    5.63    0.42
  11   9  -2    5.33    0.49
  10  -9  -2    0.72    0.28
  10  -9  -2    0.22    0.17
 -10  -9   2   -0.09    0.22
 -10   9   2   -0.10    0.20
  10   9  -2   -0.03    0.17
  10   9  -2   -0.03    0.23
   9  -9  -2    0.81    0.29
   9  -9  -2    0.12    0.22
  -9  -9   2    0.23    0.22
   9  -9  -2    0.06    0.16
   9   9  -2    0.06    0.22
   9   9  -2    0.30    0.18
  -9   9   2    0.15    0.19
  -8  -9   2    4.65    0.38
   8  -9  -2    5.17    0.35
   8  -9  -2    5.47    0.41
   8   9  -2    5.56    0.45
   8   9  -2    5.80    0.38
  -8   9   2    4.38    0.35
   7  -9  -2    3.46    0.34
   7  -9  -2    3.31    0.27
  -7  -9   2    2.75    0.30
   7   9  -2    3.66    0.38
   7   9  -2    3.05    0.28
  -7   9   2    2.02    0.28
  -7   9   2    2.88    0.29
   6  -9  -2    2.93    0.26
  -6  -9   2    2.95    0.30
   6  -9  -2    2.57    0.28
   6  -9  -2    3.25    0.32
  -6   9   2    3.18    0.30
   6   9  -2    2.79    0.27
   6   9  -2    2.43    0.30
  -6   9   2    2.42    0.27
   5  -9  -2    2.87    0.30
  -5  -9   2    3.12    0.29
   5  -9  -2    3.24    0.27
   5  -9  -2    3.12    0.25
   5   9  -2    3.74    0.29
  -5   9   2    3.41    0.30
  -5   9   2    3.90    0.32
  -4  -9   2   17.20    0.59
   4  -9  -2   15.81    0.54
   4  -9  -2   15.11    0.55
   4   9  -2   16.05    0.55
  -4   9   2   16.38    0.59
  -4   9   2   15.55    0.60
  -3  -9   2    2.19    0.24
   3  -9  -2    2.41    0.24
   3  -9  -2    2.36    0.22
  -3   9   2    2.23    0.25
  -3   9   2    2.76    0.28
  -2  -9   2    7.69    0.39
  -2  -9   2    8.52    0.37
   2  -9  -2    7.75    0.39
   2  -9  -2    7.69    0.43
  -2   9   2    7.28    0.41
  -2   9   2    8.12    0.42
  -1  -9   2    0.35    0.15
   1  -9  -2    0.69    0.19
  -1  -9   2    0.59    0.17
  -1  -9   2    1.08    0.14
  -1   9   2    0.74    0.19
  -1   9   2    0.61    0.18
   1   9  -2    1.02    0.20
   0  -9   2    0.85    0.15
   0  -9   2    0.79    0.14
   0  -9  -2    0.62    0.18
   0  -9   2    0.75    0.16
   0   9   2    0.71    0.19
   0   9   2    0.60    0.18
   0   9  -2    0.41    0.17
   0   9  -2    0.60    0.17
   1  -9   2    5.48    0.29
   1  -9   2    5.15    0.28
   1  -9   2    4.97    0.30
  -1  -9  -2    4.98    0.36
  -1   9  -2    5.37    0.34
  -1   9  -2    5.19    0.35
   2  -9   2    0.37    0.14
   2  -9   2   -0.06    0.11
  -2  -9  -2    0.13    0.18
   2  -9   2    0.31    0.15
  -2   9  -2    0.35    0.16
  -2   9  -2    0.06    0.15
  -3  -9  -2    0.15    0.18
   3  -9   2    0.19    0.16
   3  -9   2    0.07    0.11
   3  -9   2   -0.03    0.12
  -3   9  -2    0.26    0.15
   3   9   2    0.01    0.16
  -3   9  -2   -0.09    0.13
  -4  -9  -2    6.23    0.41
   4  -9   2    5.12    0.36
   4  -9   2    5.72    0.28
   4  -9   2    5.59    0.26
  -4   9  -2    5.49    0.35
   4   9   2    5.87    0.39
  -4   9  -2    5.61    0.35
  -5  -9  -2   23.95    0.78
   5  -9   2   22.66    0.61
   5  -9   2   21.52    0.75
   5  -9   2   22.44    0.61
  -5   9  -2   22.47    0.72
   5   9   2   23.35    0.76
  -5   9  -2   23.47    0.72
   6  -9   2    0.83    0.23
   6  -9   2    0.62    0.13
  -6  -9  -2    0.85    0.23
   6   9   2    0.44    0.20
  -6   9  -2    0.70    0.18
  -6   9  -2    1.10    0.20
   7  -9   2   10.31    0.32
   7  -9   2   10.71    0.54
  -7  -9  -2   10.45    0.55
   7   9   2   10.03    0.52
   7   9   2   10.05    0.56
  -7   9  -2    9.94    0.47
  -8  -9  -2   16.39    0.70
   8  -9   2   17.48    0.71
   8   9   2   16.44    0.66
  -8   9  -2   16.21    0.62
   8   9   2   16.76    0.72
   9  -9   2   10.72    0.61
  -9  -9  -2   10.08    0.58
   9   9   2   10.07    0.60
   9   9   2   10.10    0.54
  -9   9  -2   11.15    0.52
  10  -9   2    1.25    0.33
 -10  -9  -2    1.01    0.29
  10   9   2    0.91    0.29
 -10   9  -2    1.13    0.25
  10   9   2    0.58    0.25
 -10 -10   2    1.81    0.32
  10 -10  -2    1.87    0.34
  10 -10  -2    1.99    0.25
  10  10  -2    1.85    0.27
 -10  10   2    1.62    0.28
  10  10  -2    2.17    0.36
  -9 -10   2    1.19    0.28
   9 -10  -2    1.26    0.22
   9 -10  -2    0.81    0.29
   9  10  -2    1.62    0.31
  -9  10   2    1.47    0.26
   9  10  -2    1.65    0.25
   8 -10  -2    1.37    0.28
   8 -10  -2    1.29    0.22
  -8 -10   2    1.23    0.27
  -8  10   2    1.52    0.28
   8  10  -2    1.18    0.23
   8  10  -2    1.77    0.31
   7 -10  -2    5.95    0.46
   7 -10  -2    6.17    0.38
  -7 -10   2    6.42    0.44
  -7  10   2    5.75    0.44
   7  10  -2    6.59    0.49
   7  10  -2    6.15    0.40
  -6 -10   2    3.06    0.32
   6 -10  -2    3.22    0.27
   6 -10  -2    3.93    0.36
  -6  10   2    3.12    0.32
   6  10  -2    3.41    0.38
   6  10  -2    2.86    0.28
   5 -10  -2    1.63    0.23
  -5 -10   2    1.44    0.24
   5  10  -2    1.80    0.24
  -5  10   2    1.23    0.23
  -4 -10   2    0.14    0.18
   4 -10  -2    0.17    0.17
  -4  10   2    0.01    0.17
   4  10  -2    0.02    0.15
  -3 -10   2    0.70    0.20
   3 -10  -2    0.18    0.17
  -3  10   2    0.73    0.20
   2 -10  -2    2.33    0.25
  -2 -10   2    2.35    0.24
  -2  10   2    2.08    0.26
  -1 -10   2   10.49    0.37
  -1 -10   2   10.75    0.46
  -1 -10   2   10.56    0.44
   1 -10  -2   10.86    0.48
   1  10  -2   11.36    0.53
  -1  10   2    9.90    0.49
   0 -10   2    0.79    0.17
   0 -10  -2    0.99    0.22
   0 -10   2    0.76    0.16
   0 -10   2    0.79    0.18
   0  10   2    0.67    0.20
   0  10  -2    0.72    0.20
   0  10  -2    1.03    0.22
   1 -10   2    4.64    0.30
   1 -10   2    4.34    0.29
  -1 -10  -2    4.47    0.36
   1 -10   2    4.90    0.31
  -1  10  -2    4.89    0.35
  -1  10  -2    4.48    0.35
   2 -10   2    3.61    0.26
   2 -10   2    3.52    0.27
  -2 -10  -2    3.12    0.30
   2 -10   2    3.19    0.25
  -2  10  -2    3.18    0.29
  -2  10  -2    3.26    0.30
   3 -10   2    8.77    0.37
  -3 -10  -2    8.96    0.47
   3 -10   2    8.04    0.35
   3 -10   2    9.41    0.43
  -3  10  -2    8.77    0.44
   3  10   2    8.83    0.46
  -3  10  -2    8.90    0.44
   4 -10   2   11.00    0.41
   4 -10   2   10.87    0.50
  -4 -10  -2   11.42    0.53
   4 -10   2   11.75    0.40
   4  10   2   11.52    0.52
  -4  10  -2   11.81    0.50
  -4  10  -2   10.75    0.49
   5 -10   2    6.87    0.43
  -5 -10  -2    7.59    0.47
   5 -10   2    6.68    0.31
   5  10   2    6.21    0.42
  -5  10  -2    7.12    0.41
   6 -10   2   15.69    0.46
   6 -10   2   14.95    0.65
  -6 -10  -2   15.73    0.67
   6  10   2   14.65    0.62
  -6  10  -2   15.91    0.61
  -7 -10  -2    1.77    0.30
   7 -10   2    2.80    0.34
  -7  10  -2    1.77    0.25
   7  10   2    2.89    0.37
   7  10   2    2.02    0.29
   8 -10   2   -0.21    0.23
  -8 -10  -2    0.49    0.25
  -8  10  -2    0.11    0.20
   8  10   2    0.11    0.24
   8  10   2   -0.21    0.19
   9 -10   2    1.12    0.32
  -9 -10  -2    1.12    0.31
   9  10   2    1.25    0.26
  -9  10  -2    0.98    0.23
   9  10   2    1.20    0.29
   9 -11  -2    1.99    0.36
  -9 -11   2    2.56    0.34
   9 -11  -2    2.24    0.26
   9  11  -2    1.99    0.28
  -9  11   2    2.15    0.33
   9  11  -2    2.53    0.37
   8 -11  -2    0.52    0.19
   8 -11  -2    0.60    0.28
  -8 -11   2    0.75    0.26
   8  11  -2    0.44    0.27
   8  11  -2    0.70    0.22
  -8  11   2    0.43    0.24
   7 -11  -2   -0.35    0.17
  -7 -11   2    0.11    0.23
   7  11  -2    0.06    0.19
  -7  11   2   -0.06    0.20
   7  11  -2    0.24    0.24
   6 -11  -2    1.94    0.25
  -6 -11   2    1.18    0.27
  -6  11   2    2.12    0.29
   6  11  -2    1.72    0.26
   5 -11  -2    0.03    0.18
  -5 -11   2   -0.38    0.18
   5  11  -2    0.12    0.18
  -5  11   2    0.02    0.19
   4 -11  -2   25.66    0.80
  -4 -11   2   26.02    0.84
  -4  11   2   25.99    0.86
   4  11  -2   25.04    0.81
  -3 -11   2    0.81    0.21
   3 -11  -2    1.10    0.22
  -3  11   2    1.01    0.23
   2 -11  -2    2.72    0.29
  -2 -11   2    3.14    0.30
  -2  11   2    3.16    0.32
  -1 -11   2    0.18    0.18
   1 -11  -2    0.08    0.18
  -1  11   2    0.02    0.20
   0 -11   2    4.59    0.35
   0 -11   2    4.86    0.29
   0 -11  -2    4.40    0.34
   0  11  -2    4.79    0.37
   1 -11   2    3.59    0.27
  -1 -11  -2    3.41    0.32
   1 -11   2    3.28    0.27
  -1  11  -2    3.21    0.31
  -1  11  -2    3.16    0.33
   2 -11   2   -0.09    0.15
   2 -11   2   -0.34    0.16
  -2 -11  -2   -0.24    0.20
  -2  11  -2   -0.09    0.18
   3 -11   2    1.27    0.19
  -3 -11  -2    1.25    0.26
   3 -11   2    1.02    0.23
   3  11   2    1.19    0.24
  -3  11  -2    0.68    0.22
   4 -11   2    2.38    0.29
  -4 -11  -2    1.75    0.28
   4 -11   2    2.11    0.20
   4  11   2    1.88    0.28
  -4  11  -2    2.23    0.28
   5 -11   2    0.67    0.16
  -5 -11  -2    0.80    0.25
   5 -11   2    0.78    0.24
   5  11   2    0.50    0.22
  -5  11  -2    0.73    0.21
   6 -11   2    2.90    0.34
  -6 -11  -2    2.41    0.32
   6  11   2    3.44    0.35
  -6  11  -2    2.85    0.31
  -7 -11  -2    7.77    0.55
   7 -11   2    7.18    0.51
  -7  11  -2    7.66    0.48
   7  11   2    8.71    0.51
   7  11   2    7.20    0.55
  -8 -11  -2    3.73    0.39
   8 -11   2    3.28    0.40
   8  11   2    3.76    0.43
   8  11   2    3.04    0.35
  -8  11  -2    4.10    0.37
   7 -12  -2   -0.02    0.19
  -7 -12   2    0.08    0.24
   7  12  -2    0.06    0.20
   7  12  -2   -0.04    0.24
  -7  12   2   -0.23    0.21
   6 -12  -2    2.39    0.28
  -6 -12   2    2.63    0.34
  -6  12   2    2.71    0.33
   6  12  -2    2.17    0.30
  -5 -12   2    7.25    0.49
   5 -12  -2    6.22    0.43
  -5  12   2    8.22    0.51
   5  12  -2    7.21    0.45
   4 -12  -2    1.39    0.25
  -4 -12   2    1.05    0.26
  -4  12   2    0.86    0.25
   4  12  -2    1.36    0.25
   3 -12  -2    0.51    0.22
  -3 -12   2    0.86    0.24
  -3  12   2    0.94    0.25
   2 -12  -2   14.48    0.61
  -2 -12   2   13.33    0.57
  -2  12   2   13.64    0.62
  -1 -12   2    2.08    0.26
   1 -12  -2    1.51    0.26
  -1  12   2    1.72    0.28
   0 -12   2    2.64    0.28
   0 -12  -2    2.71    0.31
  -1 -12  -2   -0.02    0.22
   1 -12   2    0.02    0.17
   1 -12   2    0.15    0.17
  -1  12  -2    0.03    0.20
   2 -12   2    3.15    0.30
   2 -12   2    3.24    0.28
  -2 -12  -2    3.63    0.36
  -2  12  -2    3.11    0.33
   3 -12   2    4.86    0.37
   3 -12   2    5.38    0.34
  -3 -12  -2    5.47    0.42
  -3  12  -2    5.73    0.43
   3  12   2    5.98    0.44
  -4 -12  -2    0.00    0.22
   4 -12   2    0.21    0.16
   4 -12   2    0.28    0.21
   4  12   2    0.07    0.21
  -4  12  -2    0.04    0.20
  -5 -12  -2    4.42    0.40
   5 -12   2    3.50    0.36
   5 -12   2    3.89    0.39
  -5  12  -2    3.87    0.36
   5  12   2    4.83    0.41
   6 -12   2   -0.17    0.24
  -6 -12  -2    0.11    0.26
   6  12   2    0.05    0.21
  -6  12  -2   -0.11    0.20
   7 -12   2    4.99    0.46
  -7 -12  -2    6.07    0.48
   7  12   2    5.78    0.45
   7  12   2    6.04    0.54
  -7  12  -2    5.93    0.46
   6 -13  -2    3.35    0.33
  -6 -13   2    2.39    0.34
  -6  13   2    3.22    0.37
   6  13  -2    2.83    0.34
   5 -13  -2    6.15    0.45
  -5 -13   2    4.54    0.41
   5  13  -2    5.08    0.40
  -5  13   2    5.10    0.44
   4 -13  -2   -0.14    0.21
  -4 -13   2    0.26    0.24
  -4  13   2   -0.12    0.23
   4  13  -2   -0.06    0.20
   3 -13  -2    3.49    0.34
  -3 -13   2    3.57    0.35
   3  13  -2    3.59    0.36
  -3  13   2    2.97    0.36
  -2 -13   2    3.90    0.36
   2 -13  -2    4.45    0.38
  -2  13   2    4.28    0.40
  -1 -13   2   -0.07    0.20
   1 -13  -2    0.41    0.23
  -1  13   2    0.16    0.22
   0 -13  -2    0.54    0.24
   0 -13   2    0.03    0.20
   1 -13   2   -0.12    0.19
   1 -13   2    0.59    0.20
  -1 -13  -2    0.46    0.25
  -1  13  -2    0.22    0.22
   2 -13   2    3.59    0.32
   2 -13   2    3.41    0.30
  -2 -13  -2    2.52    0.35
  -2  13  -2    2.34    0.32
   2  13   2    3.21    0.36
   3 -13   2    8.04    0.41
   3 -13   2    7.87    0.47
  -3 -13  -2    7.81    0.51
  -3  13  -2    7.15    0.50
   3  13   2    7.75    0.53
   4 -13   2    0.58    0.26
  -4 -13  -2    0.96    0.29
   4 -13   2    1.08    0.29
   4  13   2    0.96    0.26
  -4  13  -2    0.40    0.23
  -5 -13  -2    0.83    0.29
   5 -13   2    0.14    0.25
  -5  13  -2    0.69    0.25
   5  13   2    0.29    0.24
   2 -14  -2    1.77    0.30
  -2 -14   2    1.84    0.29
  -2  14   2    1.91    0.33
  -1 -14   2    1.28    0.28
   1 -14  -2    1.75    0.31
   0 -14   2    0.42    0.22
   0 -14  -2    0.18    0.25
  -1 -14  -2    0.28    0.26
   1 -14   2   -0.03    0.21
 -14   0   3   -0.11    0.23
  14   0  -3    0.04    0.23
  14   0  -3    0.02    0.20
 -13   0   3   14.92    0.66
  13   0  -3   14.92    0.67
  13   0  -3   14.78    0.59
  12   0  -3    0.21    0.17
 -12   0   3   -0.37    0.19
  12   0  -3    0.52    0.21
  12   0  -3   -0.10    0.07
  11   0  -3    1.40    0.12
  11   0  -3    1.53    0.25
 -11   0   3    1.59    0.24
  11   0  -3    1.21    0.20
 -10   0   3    0.05    0.16
 -10   0   3    0.22    0.16
  10   0  -3   -0.14    0.15
  10   0  -3   -0.07    0.13
  10   0  -3   -0.09    0.08
  10   0  -3    0.04    0.12
  -9   0   3  119.27    2.80
   9   0  -3  122.75    2.70
  -9   0   3  122.33    2.79
   9   0  -3  124.06    2.77
  -9   0   3  120.37    2.84
   9   0  -3  123.83    2.86
   9   0  -3  127.29    2.79
   8   0  -3   -0.06    0.10
   8   0  -3   -0.01    0.07
  -8   0   3    0.04    0.14
   8   0  -3   -0.08    0.12
  -8   0   3   -0.15    0.10
  -8   0   3    0.04    0.12
  -7   0   3  158.97    3.61
   7   0  -3  164.68    3.66
  -7   0   3  164.78    3.60
   7   0  -3  165.92    3.60
   7   0  -3  159.97    3.55
  -7   0   3  165.92    3.66
   6   0  -3    0.07    0.08
  -6   0   3    0.06    0.11
  -6   0   3    0.19    0.13
   6   0  -3   -0.01    0.12
   6   0  -3    0.02    0.09
  -6   0   3    0.29    0.10
   5   0  -3   31.01    0.73
  -5   0   3   30.60    0.79
  -5   0   3   29.22    0.76
   5   0  -3   30.51    0.79
   5   0  -3   29.84    0.75
  -5   0   3   30.58    0.74
   4   0  -3   -0.07    0.07
   4   0  -3    0.07    0.09
  -4   0   3    0.00    0.09
  -4   0   3   -0.01    0.06
   4   0  -3    0.05    0.07
  -4   0   3    0.03    0.10
  -3   0   3  352.19    7.98
   3   0  -3  361.64    7.79
   3   0  -3  360.32    7.88
   3   0  -3  367.37    8.06
  -3   0   3  353.73    7.78
   2   0  -3    0.01    0.07
  -2   0   3    0.04    0.06
  -2   0   3    0.00    0.06
   2   0  -3   -0.07    0.05
   2   0  -3    0.03    0.06
  -1   0   3    1.25    0.09
   1   0  -3    1.21    0.10
   1   0  -3    1.27    0.12
   0   0  -3    0.32    0.05
   0   0  -3    0.36    0.05
   0   0   3    0.37    0.05
   0   0  -3    0.36    0.04
   0   0  -3    0.10    0.06
   1   0   3  137.80    3.05
   1   0   3  132.51    2.94
  -1   0  -3  137.32    2.94
   1   0   3  137.34    2.91
   1   0   3  136.24    2.95
  -1   0  -3  136.36    2.97
  -2   0  -3    0.26    0.05
   2   0   3    0.28    0.05
  -2   0  -3    0.19    0.05
  -2   0  -3    0.32    0.08
   2   0   3    0.29    0.08
   2   0   3    0.27    0.08
  -3   0  -3   49.93    1.11
   3   0   3   52.47    1.11
   3   0   3   50.94    1.15
   3   0   3   52.17    1.18
  -3   0  -3   49.31    1.18
  -3   0  -3   50.77    1.13
   3   0   3   51.70    1.19
  -4   0  -3    0.03    0.10
   4   0   3    0.17    0.10
  -4   0  -3    0.05    0.09
   4   0   3    0.08    0.10
   4   0   3    0.07    0.08
   4   0   3    0.11    0.05
  -4   0  -3   -0.02    0.08
   5   0   3    0.15    0.10
  -5   0  -3    0.01    0.10
  -5   0  -3   -0.03    0.08
  -5   0  -3    0.17    0.10
   5   0   3    0.20    0.12
   5   0   3    0.18    0.09
   5   0   3    0.10    0.06
   6   0   3    0.12    0.11
   6   0   3   -0.03    0.09
  -6   0  -3   -0.06    0.10
   6   0   3    0.01    0.07
  -6   0  -3    0.11    0.10
   6   0   3   -0.08    0.10
  -6   0  -3   -0.14    0.10
   7   0   3   41.74    1.05
   7   0   3   43.02    0.97
   7   0   3   41.74    1.07
   7   0   3   41.27    1.09
  -7   0  -3   41.53    1.06
  -7   0  -3   41.80    1.03
  -7   0  -3   41.25    1.09
   8   0   3    0.15    0.14
   8   0   3    0.22    0.13
   8   0   3    0.08    0.08
   8   0   3    0.04    0.12
  -8   0  -3    0.00    0.14
  -8   0  -3   -0.02    0.12
   9   0   3    0.21    0.09
  -9   0  -3    0.07    0.14
   9   0   3    0.17    0.15
   9   0   3    0.07    0.14
  10   0   3   -0.12    0.09
  10   0   3    0.11    0.16
 -10   0  -3    0.06    0.16
  10   0   3   -0.17    0.14
  11   0   3    7.72    0.42
  11   0   3    8.15    0.45
 -11   0  -3    8.09    0.43
  12   0   3   -0.22    0.18
 -12   0  -3   -0.13    0.20
 -13   0  -3    0.73    0.25
  13   0   3    1.06    0.26
 -14  -1   3    3.81    0.39
  14  -1  -3    3.89    0.39
  14  -1  -3    3.97    0.38
  14   1  -3    3.91    0.41
  14   1  -3    4.38    0.36
 -14   1   3    3.73    0.38
 -13  -1   3    3.24    0.35
  13  -1  -3    3.20    0.32
  13  -1  -3    3.33    0.35
 -13   1   3    3.83    0.36
  13   1  -3    3.43    0.38
  13   1  -3    3.56    0.31
  12  -1  -3    1.47    0.24
 -12  -1   3    1.16    0.25
  12  -1  -3    1.17    0.25
  12  -1  -3    1.10    0.11
  12   1  -3    1.33    0.13
 -12   1   3    1.71    0.27
  12   1  -3    1.20    0.26
  12   1  -3    0.96    0.20
 -11  -1   3   16.04    0.62
  11  -1  -3   16.66    0.58
  11  -1  -3   15.36    0.43
  11  -1  -3   14.75    0.62
  11   1  -3   16.47    0.65
  11   1  -3   15.92    0.45
 -11   1   3   17.25    0.62
  11   1  -3   15.87    0.55
  10  -1  -3    1.26    0.21
 -10  -1   3    0.75    0.20
  10  -1  -3    0.75    0.17
 -10  -1   3    0.76    0.21
  10  -1  -3    0.69    0.10
  10  -1  -3    0.62    0.15
  10   1  -3    0.84    0.16
  10   1  -3    0.42    0.10
  10   1  -3    0.65    0.19
 -10   1   3    0.73    0.19
 -10   1   3    0.94    0.20
  -9  -1   3    7.80    0.40
   9  -1  -3    7.52    0.39
   9  -1  -3    7.50    0.34
   9  -1  -3    7.77    0.36
  -9  -1   3    7.76    0.39
  -9  -1   3    7.34    0.35
   9  -1  -3    7.11    0.26
   9   1  -3    7.60    0.40
  -9   1   3    8.70    0.40
   9   1  -3    7.92    0.33
   9   1  -3    7.96    0.35
  -9   1   3    7.88    0.40
   9   1  -3    7.76    0.28
   8  -1  -3    2.70    0.16
  -8  -1   3    2.30    0.19
  -8  -1   3    2.42    0.23
   8  -1  -3    2.76    0.25
  -8  -1   3    2.91    0.24
   8  -1  -3    2.62    0.20
   8   1  -3    2.69    0.21
  -8   1   3    2.59    0.22
   8   1  -3    2.45    0.17
  -8   1   3    2.44    0.21
   8   1  -3    2.59    0.19
   8   1  -3    2.17    0.23
  -8   1   3    2.40    0.23
   7  -1  -3    3.71    0.26
  -7  -1   3    3.69    0.25
   7  -1  -3    3.78    0.18
   7  -1  -3    3.79    0.23
  -7  -1   3    4.29    0.23
  -7  -1   3    3.40    0.26
  -7   1   3    4.49    0.27
   7   1  -3    3.83    0.23
  -7   1   3    4.22    0.23
   7   1  -3    3.26    0.26
  -7   1   3    3.69    0.25
   7   1  -3    3.77    0.19
  -6  -1   3    0.57    0.14
   6  -1  -3    0.43    0.08
   6  -1  -3    0.41    0.13
  -6  -1   3    0.40    0.12
   6  -1  -3    0.32    0.11
  -6  -1   3    0.42    0.10
   6   1  -3    0.58    0.11
   6   1  -3    0.39    0.13
  -6   1   3    0.30    0.10
  -6   1   3    0.13    0.11
   6   1  -3    0.37    0.11
  -6   1   3    0.55    0.12
   6   1  -3    0.42    0.09
  -5  -1   3    4.20    0.23
   5  -1  -3    4.84    0.22
  -5  -1   3    4.48    0.25
   5  -1  -3    4.37    0.19
  -5  -1   3    4.45    0.20
   5  -1  -3    4.61    0.25
  -5   1   3    4.83    0.23
   5   1  -3    4.29    0.20
   5   1  -3    4.62    0.25
   5   1  -3    4.41    0.22
  -5   1   3    4.58    0.25
  -5   1   3    4.75    0.19
  -4  -1   3    6.43    0.26
   4  -1  -3    7.01    0.28
   4  -1  -3    7.15    0.26
  -4  -1   3    7.19    0.22
  -4  -1   3    7.11    0.28
   4  -1  -3    7.07    0.23
  -4   1   3    6.48    0.27
  -4   1   3    7.20    0.24
   4   1  -3    6.67    0.25
   4   1  -3    7.18    0.23
   4   1  -3    7.06    0.28
  -4   1   3    6.70    0.26
   3  -1  -3   62.61    1.38
   3  -1  -3   62.57    1.40
  -3  -1   3   62.11    1.39
  -3  -1   3   58.21    1.37
  -3  -1   3   60.23    1.34
   3  -1  -3   61.56    1.37
   3   1  -3   64.72    1.40
   3   1  -3   63.86    1.38
  -3   1   3   60.50    1.37
  -3   1   3   58.95    1.38
  -3   1   3   59.39    1.39
   3   1  -3   61.29    1.34
   2  -1  -3   29.91    0.68
   2  -1  -3   29.76    0.69
   2  -1  -3   30.24    0.70
  -2  -1   3   29.96    0.71
  -2  -1   3   28.73    0.67
   2   1  -3   28.09    0.67
  -2   1   3   26.98    0.68
   2   1  -3   29.13    0.63
  -2   1   3   28.31    0.68
  -2   1   3   28.86    0.69
   2   1  -3   28.22    0.69
  -1  -1   3  386.32    8.52
   1  -1  -3  397.35    8.67
  -1   1   3  391.79    8.60
   1   1  -3  409.85    8.57
   1   1  -3  395.66    8.60
   0  -1  -3  131.42    2.81
   0  -1  -3  123.78    2.81
   0  -1  -3  130.82    2.80
   0  -1   3  129.76    2.85
   0   1   3  130.18    2.81
   0   1  -3  131.59    2.80
   0   1  -3  131.86    2.79
   0   1   3  133.36    2.80
  -1  -1  -3  534.07   11.76
  -1  -1  -3  543.66   11.84
   1  -1   3  529.56   11.86
  -1  -1  -3  535.21   11.76
   1  -1   3  565.17   11.78
   1   1   3  544.21   11.87
   1   1   3  544.96   11.78
   1   1   3  575.49   11.86
  -1   1  -3  545.05   11.80
   1   1   3  554.72   11.86
  -2  -1  -3   46.63    1.05
  -2  -1  -3   47.12    1.06
  -2  -1  -3   47.89    1.09
   2  -1   3   47.99    1.09
   2  -1   3   47.25    1.09
   2   1   3   46.96    1.09
   2   1   3   48.03    1.08
  -2   1  -3   47.61    1.09
   2   1   3   47.98    1.05
  -2   1  -3   47.19    1.04
   2   1   3   47.72    1.06
  -3  -1  -3    9.25    0.25
   3  -1   3    9.44    0.31
  -3  -1  -3    8.98    0.31
  -3  -1  -3    9.27    0.28
   3  -1   3    8.79    0.31
  -3   1  -3    9.05    0.24
   3   1   3    8.78    0.25
   3   1   3    8.84    0.29
  -3   1  -3    9.09    0.26
  -3   1  -3    9.33    0.31
  -3   1  -3    9.37    0.23
   3   1   3    9.07    0.25
   3   1   3    9.22    0.31
  -4  -1  -3   72.47    1.63
  -4  -1  -3   70.32    1.67
   4  -1   3   73.97    1.67
   4  -1   3   73.30    1.68
   4  -1   3   71.74    1.62
   4   1   3   73.05    1.60
   4   1   3   75.75    1.65
  -4   1  -3   72.10    1.67
  -4   1  -3   72.00    1.62
  -4   1  -3   72.97    1.60
   4   1   3   73.69    1.65
   4   1   3   73.46    1.68
   4   1   3   72.07    1.58
  -5  -1  -3    0.32    0.10
   5  -1   3    0.15    0.09
  -5  -1  -3    0.47    0.13
   5  -1   3    0.33    0.11
   5  -1   3    0.36    0.12
   5   1   3    0.39    0.10
   5   1   3    0.15    0.11
  -5   1  -3    0.35    0.12
   5   1   3    0.29    0.05
   5   1   3    0.30    0.08
  -5   1  -3    0.33    0.09
  -5   1  -3    0.22    0.10
   5   1   3    0.36    0.11
  -6  -1  -3    2.12    0.18
   6  -1   3    1.76    0.16
   6  -1   3    1.83    0.19
  -6  -1  -3    1.64    0.19
   6  -1   3    1.68    0.10
  -6   1  -3    1.78    0.15
   6   1   3    1.70    0.20
   6   1   3    1.92    0.18
   6   1   3    1.74    0.18
  -6   1  -3    1.87    0.16
   6   1   3    1.77    0.08
   6   1   3    1.87    0.14
  -6   1  -3    1.61    0.18
   7  -1   3    2.80    0.21
  -7  -1  -3    2.34    0.20
   7  -1   3    2.71    0.13
   7  -1   3    2.94    0.24
  -7  -1  -3    3.21    0.29
   7   1   3    2.50    0.21
   7   1   3    2.48    0.17
  -7   1  -3    3.06    0.28
  -7   1  -3    2.65    0.19
  -7   1  -3    2.76    0.21
   7   1   3    2.85    0.22
   7   1   3    2.42    0.22
   8  -1   3    3.84    0.17
   8  -1   3    4.41    0.27
   8  -1   3    3.94    0.29
  -8  -1  -3    4.29    0.28
  -8   1  -3    4.37    0.28
   8   1   3    4.01    0.22
  -8   1  -3    4.59    0.27
   8   1   3    3.58    0.27
   8   1   3    4.62    0.32
   8   1   3    4.06    0.27
   9  -1   3   18.99    0.61
  -9  -1  -3   19.61    0.62
   9  -1   3   19.24    0.48
   9  -1   3   18.38    0.64
   9   1   3   19.15    0.66
  -9   1  -3   18.73    0.62
  -9   1  -3   18.20    0.59
   9   1   3   19.40    0.63
   9   1   3   18.54    0.62
   9   1   3   19.09    0.53
  10  -1   3    1.52    0.25
  10  -1   3    1.89    0.13
  10  -1   3    1.77    0.22
 -10  -1  -3    1.84    0.23
  10   1   3    1.67    0.25
 -10   1  -3    1.71    0.24
 -10   1  -3    1.48    0.21
  10   1   3    2.04    0.17
  10   1   3    1.63    0.23
  10   1   3    1.76    0.23
 -11  -1  -3   -0.15    0.18
  11  -1   3    0.15    0.18
  11   1   3    0.03    0.17
 -11   1  -3   -0.26    0.16
  11   1   3   -0.03    0.16
  12  -1   3    0.19    0.21
 -12  -1  -3    0.06    0.21
 -12   1  -3    0.34    0.20
  12   1   3    0.01    0.19
 -13  -1  -3    7.16    0.49
  13  -1   3    6.92    0.50
 -13   1  -3    8.22    0.48
  13   1   3    6.95    0.48
  14  -2  -3    1.76    0.30
 -14  -2   3    2.57    0.35
  14   2  -3    2.27    0.27
  14   2  -3    2.73    0.37
 -14   2   3    1.99    0.32
  13  -2  -3    2.08    0.29
  13  -2  -3    2.53    0.33
 -13  -2   3    2.10    0.31
  13   2  -3    2.28    0.26
  13   2  -3    2.52    0.35
 -13   2   3    2.30    0.31
 -12  -2   3    0.77    0.24
  12  -2  -3    0.82    0.23
  12  -2  -3    0.45    0.21
 -12   2   3    0.61    0.23
  12   2  -3    0.80    0.24
  12   2  -3    0.93    0.13
  12   2  -3    0.80    0.18
 -11  -2   3    9.85    0.50
  11  -2  -3   10.84    0.52
  11  -2  -3   10.61    0.48
  11  -2  -3   10.38    0.31
 -11   2   3    9.94    0.49
  11   2  -3    9.61    0.40
  11   2  -3    9.94    0.35
  11   2  -3   10.05    0.52
 -10  -2   3    1.08    0.21
  10  -2  -3    0.95    0.20
  10  -2  -3    1.43    0.18
  10  -2  -3    0.96    0.21
  10  -2  -3    1.14    0.11
 -10  -2   3    0.87    0.22
 -10   2   3    0.82    0.20
 -10   2   3    1.30    0.21
  10   2  -3    1.01    0.13
  10   2  -3    1.13    0.16
  10   2  -3    1.20    0.23
   9  -2  -3    7.26    0.39
  -9  -2   3    7.13    0.37
  -9  -2   3    6.76    0.33
   9  -2  -3    6.91    0.32
  -9  -2   3    7.19    0.40
   9  -2  -3    7.08    0.26
  -9   2   3    6.68    0.37
   9   2  -3    7.12    0.34
   9   2  -3    6.86    0.29
   9   2  -3    7.15    0.40
   9   2  -3    6.82    0.34
   9   2  -3    7.24    0.28
  -9   2   3    6.87    0.38
   8  -2  -3    0.74    0.10
   8  -2  -3    0.96    0.14
   8  -2  -3    0.59    0.16
  -8  -2   3    0.95    0.15
  -8  -2   3    0.52    0.16
  -8  -2   3    0.92    0.19
   8   2  -3    0.97    0.13
  -8   2   3    0.97    0.17
   8   2  -3    0.67    0.13
  -8   2   3    0.65    0.16
   8   2  -3    0.83    0.15
   8   2  -3    0.95    0.18
  -8   2   3    0.68    0.14
   7  -2  -3    0.22    0.10
   7  -2  -3    0.08    0.12
  -7  -2   3    0.21    0.14
   7  -2  -3    0.00    0.08
  -7  -2   3    0.75    0.15
  -7  -2   3    0.22    0.10
   7   2  -3    0.17    0.14
   7   2  -3    0.32    0.09
  -7   2   3    0.18    0.12
  -7   2   3    0.15    0.11
   7   2  -3    0.13    0.11
   7   2  -3    0.10    0.10
  -7   2   3    0.23    0.13
  -7   2   3    0.16    0.08
  -6  -2   3    0.48    0.14
  -6  -2   3    0.18    0.13
   6  -2  -3    0.43    0.11
   6  -2  -3    0.33    0.09
  -6  -2   3    0.45    0.10
   6  -2  -3    0.35    0.12
  -6   2   3    0.27    0.08
   6   2  -3    0.48    0.09
  -6   2   3    0.23    0.12
  -6   2   3    0.43    0.12
   6   2  -3    0.45    0.12
   6   2  -3    0.19    0.12
   6   2  -3    0.46    0.10
   5  -2  -3   34.47    0.82
  -5  -2   3   35.66    0.89
   5  -2  -3   34.52    0.89
  -5  -2   3   35.74    0.87
   5  -2  -3   34.29    0.85
  -5  -2   3   33.55    0.82
   5   2  -3   34.48    0.82
   5   2  -3   34.19    0.89
  -5   2   3   35.34    0.86
  -5   2   3   34.49    0.82
   5   2  -3   35.92    0.86
  -5   2   3   31.99    0.87
   4  -2  -3   16.09    0.48
  -4  -2   3   16.29    0.48
  -4  -2   3   16.45    0.46
   4  -2  -3   16.46    0.43
  -4  -2   3   15.88    0.42
   4  -2  -3   16.27    0.45
  -4   2   3   16.53    0.44
  -4   2   3   15.75    0.46
   4   2  -3   16.09    0.45
   4   2  -3   16.22    0.42
   4   2  -3   17.32    0.49
  -4   2   3   16.54    0.48
   3  -2  -3    0.44    0.09
  -3  -2   3    0.62    0.07
  -3  -2   3    0.51    0.10
  -3  -2   3    0.44    0.10
   3  -2  -3    0.60    0.11
   3  -2  -3    0.49    0.09
  -3   2   3    0.68    0.11
  -3   2   3    0.57    0.09
   3   2  -3    0.47    0.10
  -3   2   3    0.59    0.10
   3   2  -3    0.44    0.09
   3   2  -3    0.55    0.07
   2  -2  -3    0.23    0.08
   2  -2  -3    0.20    0.08
   2  -2  -3    0.11    0.09
  -2  -2   3    0.36    0.08
  -2   2   3    0.08    0.08
   2   2  -3    0.28    0.07
   2   2  -3    0.21    0.09
  -2   2   3    0.06    0.08
  -2   2   3    0.29    0.08
   2   2  -3    0.25    0.05
   1  -2  -3   12.35    0.34
  -1  -2   3   12.34    0.31
   1  -2  -3   12.81    0.36
   1  -2  -3   11.88    0.34
  -1  -2   3   12.23    0.31
   1   2  -3   12.27    0.33
   1   2  -3   12.50    0.32
  -1   2   3   12.21    0.35
  -1   2   3   12.58    0.35
  -1   2   3   12.47    0.35
   0  -2  -3   78.00    1.63
   0  -2  -3   74.34    1.64
   0  -2  -3   73.76    1.63
   0  -2  -3   73.42    1.62
   0   2   3   72.54    1.62
   0   2  -3   72.76    1.59
   0   2   3   73.85    1.63
   0   2   3   71.70    1.64
   0   2  -3   74.42    1.59
   0   2   3   72.66    1.62
  -1  -2  -3    4.30    0.18
  -1  -2  -3    3.87    0.19
  -1  -2  -3    3.97    0.18
   1  -2   3    4.36    0.19
   1   2   3    4.02    0.17
   1   2   3    3.87    0.17
  -1   2  -3    4.35    0.14
   1   2   3    4.23    0.19
   1   2   3    4.03    0.17
  -2  -2  -3  404.66    8.62
   2  -2   3  417.49    8.60
  -2  -2  -3  402.81    8.68
  -2  -2  -3  400.95    8.74
   2   2   3  406.41    8.69
   2   2   3  402.05    8.77
  -2   2  -3  393.62    8.56
   2   2   3  394.93    8.65
  -2   2  -3  389.87    8.55
  -2   2  -3  399.24    8.65
  -2   2  -3  403.21    8.65
   2   2   3  408.72    8.66
  -3  -2  -3  152.87    3.29
   3  -2   3  151.31    3.33
  -3  -2  -3  152.88    3.31
  -3  -2  -3  148.04    3.33
  -3   2  -3  157.95    3.28
   3   2   3  153.81    3.31
   3   2   3  151.25    3.29
   3   2   3  152.13    3.34
   3   2   3  151.40    3.29
  -3   2  -3  151.02    3.33
  -3   2  -3  151.37    3.26
  -4  -2  -3    2.24    0.19
  -4  -2  -3    1.58    0.15
   4  -2   3    1.55    0.16
   4   2   3    2.05    0.15
  -4   2  -3    1.82    0.14
   4   2   3    1.77    0.13
   4   2   3    2.24    0.17
  -4   2  -3    1.72    0.13
   4   2   3    2.01    0.12
   4   2   3    1.26    0.14
  -4   2  -3    1.58    0.15
  -5  -2  -3   59.69    1.37
   5  -2   3   59.57    1.40
   5  -2   3   57.46    1.33
  -5  -2  -3   58.59    1.40
   5   2   3   57.22    1.38
  -5   2  -3   58.66    1.40
  -5   2  -3   56.57    1.26
   5   2   3   57.99    1.40
   5   2   3   59.92    1.34
   5   2   3   58.51    1.30
   5   2   3   59.20    1.36
  -5   2  -3   58.62    1.34
  -5   2  -3   58.86    1.32
  -5   2  -3   58.49    1.26
   6  -2   3   63.84    1.50
  -6  -2  -3   62.69    1.47
   6  -2   3   60.45    1.44
  -6  -2  -3   62.38    1.50
   6   2   3   63.02    1.49
  -6   2  -3   63.07    1.43
  -6   2  -3   62.49    1.45
   6   2   3   62.66    1.46
   6   2   3   60.97    1.38
   6   2   3   61.26    1.50
   6   2   3   61.59    1.43
  -6   2  -3   62.22    1.50
   7  -2   3    8.87    0.34
   7  -2   3    9.02    0.40
  -7  -2  -3    9.08    0.37
   7   2   3    9.40    0.38
   7   2   3    9.38    0.40
  -7   2  -3    9.49    0.34
   7   2   3    8.92    0.26
   7   2   3    9.21    0.36
  -7   2  -3    9.04    0.35
   7   2   3    8.92    0.32
  -8  -2  -3    0.00    0.14
   8  -2   3    0.14    0.15
   8  -2   3   -0.03    0.11
   8   2   3    0.26    0.11
  -8   2  -3    0.04    0.12
   8   2   3    0.04    0.12
   8   2   3   -0.03    0.05
   8   2   3    0.09    0.14
  -8   2  -3   -0.01    0.12
   8   2   3   -0.01    0.13
   9  -2   3    5.75    0.38
  -9  -2  -3    5.97    0.36
   9  -2   3    6.08    0.33
   9   2   3    5.81    0.35
   9   2   3    5.80    0.28
  -9   2  -3    5.60    0.33
   9   2   3    5.80    0.38
  -9   2  -3    5.25    0.33
   9   2   3    5.99    0.33
  10  -2   3    0.98    0.22
 -10  -2  -3    0.86    0.20
  10  -2   3    0.74    0.17
  10   2   3    0.63    0.19
  10   2   3    0.82    0.18
  10   2   3    0.82    0.22
 -10   2  -3    0.48    0.17
 -10   2  -3    0.82    0.28
  11  -2   3    1.21    0.25
 -11  -2  -3    2.19    0.27
  11   2   3    1.99    0.26
  11   2   3    1.65    0.26
  11   2   3    2.01    0.26
 -11   2  -3    1.86    0.24
 -12  -2  -3    0.00    0.21
  12  -2   3    0.43    0.23
 -12   2  -3    0.27    0.20
  12   2   3    0.26    0.24
  12   2   3    0.13    0.18
  13  -2   3    0.07    0.23
 -13  -2  -3    0.38    0.24
  13   2   3    0.02    0.20
 -13   2  -3    0.18    0.21
  14  -3  -3    1.77    0.31
 -14  -3   3    1.88    0.34
  14   3  -3    1.98    0.33
 -14   3   3    2.25    0.33
 -13  -3   3    1.70    0.30
  13  -3  -3    1.70    0.28
  13  -3  -3    1.70    0.29
 -13   3   3    1.09    0.27
  13   3  -3    1.37    0.29
 -12  -3   3    8.17    0.48
  12  -3  -3    7.76    0.48
  12  -3  -3    8.56    0.50
  12   3  -3    8.36    0.52
 -12   3   3    7.58    0.48
  12   3  -3    7.83    0.33
  12   3  -3    8.60    0.37
  11  -3  -3   18.82    0.70
 -11  -3   3   18.27    0.68
  11  -3  -3   18.19    0.48
  11  -3  -3   17.86    0.65
 -11   3   3   17.91    0.66
 -11   3   3   18.15    0.69
  11   3  -3   16.61    0.69
  11   3  -3   17.51    0.54
  11   3  -3   17.98    0.56
  11   3  -3   18.90    0.64
  10  -3  -3    0.16    0.09
  10  -3  -3    0.21    0.17
  10  -3  -3   -0.05    0.16
  10  -3  -3    0.36    0.14
 -10  -3   3    0.59    0.20
  10   3  -3    0.11    0.16
 -10   3   3    0.11    0.17
  10   3  -3    0.29    0.15
 -10   3   3    0.52    0.19
  10   3  -3    0.32    0.12
   9  -3  -3    8.25    0.35
  -9  -3   3    8.46    0.39
   9  -3  -3    7.92    0.29
   9  -3  -3    7.39    0.41
  -9  -3   3    8.46    0.42
  -9  -3   3    8.60    0.44
   9   3  -3    8.54    0.30
  -9   3   3    7.95    0.40
  -9   3   3    7.86    0.40
  -9   3   3    8.21    0.29
   9   3  -3    8.05    0.43
   9   3  -3    8.17    0.37
   8  -3  -3    5.91    0.34
   8  -3  -3    5.31    0.28
   8  -3  -3    5.81    0.24
  -8  -3   3    5.37    0.36
  -8  -3   3    5.37    0.33
  -8  -3   3    5.72    0.29
   8   3  -3    5.49    0.29
  -8   3   3    5.43    0.23
  -8   3   3    5.13    0.32
   8   3  -3    5.50    0.29
  -8   3   3    4.76    0.32
   8   3  -3    5.33    0.34
  -8   3   3    5.45    0.31
  -7  -3   3   51.43    1.30
   7  -3  -3   50.06    1.28
  -7  -3   3   52.91    1.23
   7  -3  -3   49.11    1.22
   7  -3  -3   49.86    1.18
  -7  -3   3   51.37    1.26
  -7   3   3   51.63    1.28
   7   3  -3   50.58    1.22
   7   3  -3   50.71    1.24
  -7   3   3   51.10    1.18
  -7   3   3   51.71    1.26
   7   3  -3   49.77    1.29
  -6  -3   3   82.18    1.90
   6  -3  -3   80.58    1.83
  -6  -3   3   81.77    1.86
  -6  -3   3   79.07    1.82
   6  -3  -3   77.60    1.80
   6  -3  -3   80.62    1.88
   6   3  -3   79.84    1.85
  -6   3   3   80.62    1.80
   6   3  -3   83.11    1.90
  -6   3   3   81.87    1.85
   6   3  -3   79.95    1.82
  -6   3   3   75.21    1.86
   5  -3  -3   59.67    1.38
  -5  -3   3   59.64    1.42
   5  -3  -3   60.54    1.40
  -5  -3   3   61.32    1.38
   5  -3  -3   62.83    1.45
  -5   3   3   60.65    1.42
  -5   3   3   60.21    1.38
   5   3  -3   59.29    1.45
   5   3  -3   60.88    1.38
  -5   3   3   58.32    1.43
   5   3  -3   61.85    1.42
  -4  -3   3   12.57    0.35
   4  -3  -3   11.89    0.41
   4  -3  -3   12.46    0.37
  -4  -3   3   12.32    0.39
   4  -3  -3   12.42    0.39
   4   3  -3   12.79    0.42
  -4   3   3   12.34    0.41
  -4   3   3   12.30    0.37
   4   3  -3   12.82    0.35
  -4   3   3   13.04    0.40
   4   3  -3   13.10    0.39
   3  -3  -3    3.14    0.19
   3  -3  -3    3.21    0.22
   3  -3  -3    3.23    0.19
  -3  -3   3    3.62    0.20
   3   3  -3    3.81    0.22
   3   3  -3    3.21    0.16
  -3   3   3    3.23    0.21
  -3   3   3    3.46    0.18
   3   3  -3    3.71    0.19
   2  -3  -3   64.92    1.41
   2  -3  -3   59.05    1.43
  -2  -3   3   62.80    1.40
   2  -3  -3   60.18    1.41
   2  -3  -3   63.42    1.41
   2   3  -3   61.80    1.40
  -2   3   3   61.78    1.42
  -2   3   3   61.88    1.41
  -2   3   3   65.68    1.44
   1  -3  -3  255.46    5.39
  -1  -3   3  250.97    5.35
   1  -3  -3  251.90    5.38
  -1  -3   3  246.63    5.35
   1  -3  -3  238.25    5.40
   1  -3  -3  254.99    5.38
  -1   3   3  238.63    5.39
  -1   3   3  255.25    5.39
   1   3  -3  260.45    5.40
   0  -3  -3    4.45    0.21
   0  -3  -3    4.29    0.21
   0  -3   3    4.13    0.14
   0  -3  -3    4.25    0.20
   0  -3   3    4.07    0.17
   0  -3   3    4.15    0.14
   0   3   3    4.19    0.21
   0   3  -3    4.26    0.16
   0   3  -3    4.19    0.16
   0   3   3    4.65    0.20
   0   3   3    3.96    0.21
   0   3   3    4.30    0.19
  -1  -3  -3  160.08    3.51
   1  -3   3  167.10    3.50
  -1  -3  -3  161.12    3.50
  -1  -3  -3  164.89    3.51
   1   3   3  157.71    3.50
  -1   3  -3  161.97    3.46
   1   3   3  159.21    3.52
  -1   3  -3  159.75    3.47
   1   3   3  162.60    3.52
  -1   3  -3  162.01    3.46
   1   3   3  159.67    3.50
   2  -3   3   56.09    1.28
  -2  -3  -3   55.73    1.27
  -2  -3  -3   54.57    1.28
   2   3   3   56.12    1.27
  -2   3  -3   55.43    1.22
  -2   3  -3   53.73    1.22
   2   3   3   55.11    1.29
   2   3   3   57.53    1.26
  -2   3  -3   56.24    1.24
   2   3   3   55.74    1.27
   3  -3   3  183.64    4.08
  -3  -3  -3  192.83    4.09
  -3  -3  -3  187.21    4.05
  -3  -3  -3  186.54    4.07
  -3   3  -3  189.64    4.01
   3   3   3  189.75    4.09
  -3   3  -3  186.61    4.03
  -3   3  -3  183.82    4.01
   3   3   3  190.43    4.05
   3   3   3  186.59    4.06
   3   3   3  181.67    4.05
  -4  -3  -3   84.23    1.92
   4  -3   3   84.07    1.94
  -4  -3  -3   85.32    1.94
  -4   3  -3   86.16    1.87
  -4   3  -3   83.23    1.93
  -4   3  -3   85.48    1.88
   4   3   3   82.88    1.94
   4   3   3   82.92    1.88
   4   3   3   85.94    1.90
   4   3   3   86.43    1.90
   5  -3   3    7.81    0.28
  -5  -3  -3    8.08    0.33
   5  -3   3    8.79    0.35
  -5  -3  -3    7.73    0.34
   5   3   3    7.94    0.30
  -5   3  -3    8.18    0.27
   5   3   3    7.86    0.27
  -5   3  -3    7.98    0.23
  -5   3  -3    8.46    0.34
   5   3   3    8.03    0.34
   5   3   3    7.89    0.29
  -5   3  -3    7.75    0.29
   5   3   3    8.18    0.34
  -6  -3  -3    0.26    0.13
   6  -3   3    0.41    0.15
   6  -3   3    0.46    0.10
  -6  -3  -3    0.25    0.13
  -6   3  -3    0.31    0.10
  -6   3  -3    0.26    0.05
  -6   3  -3    0.35    0.13
   6   3   3    0.06    0.11
   6   3   3    0.36    0.11
   6   3   3    0.28    0.08
   6   3   3    0.20    0.10
  -6   3  -3    0.21    0.10
   6   3   3    0.11    0.12
   7  -3   3    0.91    0.18
   7  -3   3    0.85    0.13
  -7  -3  -3    1.12    0.18
   7   3   3    1.01    0.17
   7   3   3    1.15    0.19
  -7   3  -3    0.86    0.13
   7   3   3    1.15    0.15
   7   3   3    1.21    0.14
  -7   3  -3    0.98    0.14
   7   3   3    1.19    0.11
   8  -3   3    4.05    0.26
  -8  -3  -3    4.32    0.31
   8  -3   3    3.50    0.30
   8   3   3    4.35    0.31
   8   3   3    3.97    0.18
  -8   3  -3    4.05    0.26
   8   3   3    4.10    0.25
   8   3   3    3.56    0.26
   8   3   3    3.24    0.27
  -8   3  -3    3.74    0.27
   9  -3   3    0.19    0.13
   9  -3   3    0.25    0.19
  -9  -3  -3    0.28    0.17
   9   3   3    0.36    0.13
   9   3   3    0.15    0.18
  -9   3  -3    0.44    0.16
  -9   3  -3    0.24    0.14
   9   3   3    0.42    0.08
   9   3   3    0.47    0.17
   9   3   3    0.21    0.13
 -10  -3  -3    2.07    0.26
  10  -3   3    2.18    0.29
  10  -3   3    1.84    0.21
  10   3   3    1.70    0.26
  10   3   3    2.03    0.23
 -10   3  -3    2.07    0.23
  10   3   3    2.71    0.31
 -11  -3  -3    5.70    0.42
  11  -3   3    5.30    0.43
  11   3   3    4.99    0.40
  11   3   3    6.02    0.44
 -11   3  -3    4.95    0.37
  11   3   3    5.39    0.36
 -12  -3  -3    6.49    0.47
  12  -3   3    5.02    0.44
  12   3   3    6.16    0.47
 -12   3  -3    6.55    0.42
  12   3   3    5.79    0.40
  14  -4  -3    5.50    0.46
  14  -4  -3    6.07    0.39
 -14  -4   3    5.22    0.45
  14   4  -3    5.54    0.48
 -14   4   3    4.76    0.43
  13  -4  -3    0.94    0.27
 -13  -4   3    1.01    0.28
  13  -4  -3    1.02    0.26
 -13   4   3    0.65    0.26
  13   4  -3    0.96    0.27
  12  -4  -3    0.17    0.23
 -12  -4   3    0.41    0.24
  12  -4  -3    0.34    0.21
  12   4  -3    0.23    0.21
  12   4  -3    0.49    0.13
  12   4  -3    0.33    0.19
 -12   4   3    0.49    0.23
  11  -4  -3    3.62    0.21
  11  -4  -3    3.32    0.32
  11  -4  -3    3.47    0.33
 -11  -4   3    3.22    0.33
 -11   4   3    3.80    0.33
  11   4  -3    4.11    0.32
  11   4  -3    3.34    0.36
  10  -4  -3    1.25    0.18
  10  -4  -3    0.93    0.13
  10  -4  -3    0.91    0.21
 -10  -4   3    1.52    0.25
 -10   4   3    1.11    0.13
  10   4  -3    1.07    0.22
 -10   4   3    0.89    0.21
  10   4  -3    1.55    0.21
 -10   4   3    0.93    0.22
   9  -4  -3   -0.03    0.15
   9  -4  -3    0.27    0.12
   9  -4  -3    0.01    0.10
  -9  -4   3    0.37    0.18
  -9   4   3    0.11    0.15
  -9   4   3    0.04    0.15
   9   4  -3    0.10    0.16
   9   4  -3    0.07    0.12
  -9   4   3    0.16    0.09
   8  -4  -3    1.03    0.13
  -8  -4   3    1.05    0.20
  -8  -4   3    0.84    0.14
   8  -4  -3    0.82    0.14
   8  -4  -3    0.45    0.16
   8   4  -3    0.85    0.18
  -8   4   3    0.72    0.16
   8   4  -3    1.19    0.20
  -8   4   3    0.56    0.17
  -8   4   3    0.91    0.12
   8   4  -3    0.78    0.14
  -7  -4   3    8.50    0.33
   7  -4  -3    7.84    0.38
  -7  -4   3    7.79    0.37
   7  -4  -3    7.99    0.33
   7  -4  -3    8.38    0.30
  -7   4   3    8.11    0.37
   7   4  -3    7.86    0.39
   7   4  -3    8.57    0.36
  -7   4   3    7.88    0.29
  -7   4   3    8.34    0.37
   7   4  -3    8.43    0.33
   6  -4  -3    3.72    0.21
   6  -4  -3    4.09    0.24
  -6  -4   3    3.90    0.22
   6  -4  -3    4.73    0.28
  -6  -4   3    4.31    0.28
   6   4  -3    4.16    0.24
  -6   4   3    4.07    0.26
  -6   4   3    4.24    0.27
  -6   4   3    3.99    0.21
   6   4  -3    4.02    0.28
   6   4  -3    4.09    0.22
  -5  -4   3   24.15    0.67
  -5  -4   3   24.32    0.63
   5  -4  -3   23.36    0.68
   5  -4  -3   22.93    0.65
   5  -4  -3   25.20    0.65
   5  -4  -3   24.23    0.63
   5   4  -3   23.43    0.62
  -5   4   3   23.46    0.68
   5   4  -3   24.84    0.66
   5   4  -3   24.27    0.70
  -5   4   3   24.33    0.63
  -5   4   3   24.27    0.66
   4  -4  -3  101.70    2.19
  -4  -4   3   95.19    2.19
   4  -4  -3   92.61    2.18
   4  -4  -3   92.39    2.22
   4  -4  -3   98.79    2.18
  -4   4   3   98.10    2.18
   4   4  -3   98.33    2.19
   4   4  -3   99.18    2.16
  -4   4   3   96.59    2.22
  -4   4   3  103.67    2.20
   4   4  -3   95.86    2.23
   3  -4  -3    9.92    0.34
   3  -4  -3    9.30    0.33
   3  -4  -3    9.35    0.36
  -3  -4   3    9.06    0.33
   3  -4  -3    9.48    0.33
  -3   4   3    9.37    0.34
   3   4  -3   10.34    0.37
   3   4  -3    9.58    0.33
  -3   4   3   10.07    0.32
  -3   4   3    9.36    0.35
   3   4  -3    9.61    0.30
   2  -4  -3    0.10    0.11
   2  -4  -3    0.09    0.10
  -2  -4   3    0.21    0.09
   2  -4  -3    0.20    0.10
   2  -4  -3   -0.09    0.11
  -2  -4   3    0.27    0.10
  -2   4   3    0.08    0.09
  -2   4   3    0.31    0.12
   2   4  -3    0.18    0.09
  -2   4   3    0.27    0.11
   1  -4  -3    0.24    0.13
   1  -4  -3    0.48    0.12
  -1  -4   3    0.27    0.09
  -1  -4   3    0.42    0.09
   1  -4  -3    0.75    0.13
   1  -4  -3    0.32    0.11
  -1   4   3    0.18    0.11
  -1   4   3    0.64    0.12
  -1   4   3    0.36    0.11
   1   4  -3    0.48    0.10
  -1   4   3    0.36    0.10
   0  -4   3  309.60    6.47
   0  -4   3  301.81    6.49
   0  -4   3  302.48    6.46
   0  -4  -3  293.92    6.50
   0  -4  -3  309.36    6.52
   0  -4  -3  305.91    6.51
   0   4   3  298.15    6.50
   0   4  -3  303.02    6.47
   0   4   3  295.60    6.53
   0   4  -3  305.96    6.47
   0   4   3  297.14    6.51
   0   4   3  306.63    6.51
   1  -4   3  123.07    2.66
   1  -4   3  124.12    2.61
  -1  -4  -3  120.23    2.68
   1  -4   3  122.04    2.61
  -1  -4  -3  121.08    2.68
  -1  -4  -3  124.27    2.69
   1   4   3  117.99    2.70
   1   4   3  120.13    2.68
  -1   4  -3  121.16    2.65
   1   4   3  119.20    2.67
  -1   4  -3  121.56    2.64
  -1   4  -3  121.10    2.63
  -2  -4  -3   41.20    1.00
  -2  -4  -3   40.27    0.99
   2  -4   3   41.47    0.99
  -2  -4  -3   40.94    0.99
   2   4   3   41.01    1.01
  -2   4  -3   40.33    0.95
   2   4   3   41.65    0.99
  -2   4  -3   42.09    0.94
  -2   4  -3   40.78    0.94
   2   4   3   40.95    0.98
   3  -4   3  121.11    2.76
   3  -4   3  119.89    2.71
  -3  -4  -3  128.04    2.76
   3   4   3  125.21    2.75
   3   4   3  124.91    2.71
  -3   4  -3  125.56    2.71
   3   4   3  125.64    2.77
   3   4   3  124.02    2.74
  -3   4  -3  123.20    2.70
  -3   4  -3  122.18    2.69
  -4  -4  -3  122.88    2.79
   4  -4   3  122.32    2.73
   4  -4   3  122.02    2.79
  -4  -4  -3  125.73    2.78
  -4   4  -3  124.28    2.72
   4   4   3  125.78    2.80
   4   4   3  122.68    2.75
  -4   4  -3  122.29    2.71
   4   4   3  127.13    2.76
  -4   4  -3  128.46    2.74
   4   4   3  124.41    2.73
  -5  -4  -3   62.01    1.49
   5  -4   3   61.07    1.51
  -5  -4  -3   63.30    1.51
   5  -4   3   62.91    1.44
   5   4   3   64.43    1.47
   5   4   3   62.80    1.44
   5   4   3   60.82    1.52
  -5   4  -3   64.66    1.51
   5   4   3   63.46    1.44
  -5   4  -3   63.36    1.43
  -5   4  -3   60.57    1.44
   5   4   3   62.71    1.51
  -5   4  -3   61.77    1.40
   6  -4   3    0.74    0.12
  -6  -4  -3    0.88    0.17
   6  -4   3    0.71    0.17
  -6  -4  -3    0.60    0.15
  -6   4  -3    0.76    0.12
   6   4   3    0.77    0.16
  -6   4  -3    0.50    0.12
   6   4   3    0.50    0.11
   6   4   3    0.67    0.16
  -6   4  -3    0.68    0.08
   6   4   3    0.52    0.12
  -6   4  -3    0.47    0.14
   6   4   3    0.49    0.11
   7  -4   3   19.43    0.63
  -7  -4  -3   18.86    0.61
   7  -4   3   17.79    0.54
  -7   4  -3   18.20    0.45
   7   4   3   18.54    0.51
   7   4   3   19.18    0.56
   7   4   3   17.89    0.61
  -7   4  -3   18.61    0.56
   7   4   3   18.28    0.54
  -7   4  -3   19.17    0.55
   7   4   3   17.91    0.62
   8  -4   3    0.25    0.19
   8  -4   3   -0.09    0.12
  -8  -4  -3    0.31    0.17
   8   4   3    0.07    0.14
   8   4   3    0.29    0.12
   8   4   3    0.08    0.12
  -8   4  -3    0.17    0.13
   8   4   3   -0.13    0.14
  -8   4  -3    0.28    0.13
   8   4   3    0.21    0.10
   9  -4   3    2.43    0.22
   9  -4   3    2.20    0.29
  -9  -4  -3    2.34    0.26
   9   4   3    2.70    0.18
  -9   4  -3    2.52    0.24
   9   4   3    2.72    0.28
  -9   4  -3    2.31    0.23
   9   4   3    2.67    0.23
   9   4   3    2.14    0.27
  10  -4   3    8.57    0.49
 -10  -4  -3    7.46    0.46
  10   4   3    8.05    0.39
  10   4   3    8.30    0.48
  10   4   3    8.36    0.46
 -10   4  -3    8.22    0.41
 -11  -4  -3    0.45    0.23
  11  -4   3    0.24    0.24
 -11   4  -3    0.65    0.20
  11   4   3    0.87    0.19
  11   4   3    1.05    0.24
  11   4   3    0.62    0.22
  12  -4   3    2.08    0.35
 -12  -4  -3    2.16    0.32
 -12   4  -3    1.92    0.27
  12   4   3    2.35    0.28
  12   4   3    1.92    0.31
  13  -5  -3    2.24    0.24
  13  -5  -3    1.65    0.31
 -13  -5   3    2.18    0.33
 -13   5   3    1.93    0.31
  13   5  -3    2.34    0.29
  13   5  -3    2.49    0.36
  12  -5  -3    3.99    0.38
  12  -5  -3    3.66    0.37
 -12  -5   3    4.31    0.39
  12  -5  -3    3.80    0.29
  12   5  -3    3.79    0.39
  12   5  -3    4.73    0.36
 -12   5   3    4.10    0.37
  11  -5  -3    8.46    0.41
  11  -5  -3    8.76    0.49
  11  -5  -3    9.09    0.51
 -11  -5   3    9.24    0.51
 -11   5   3    9.26    0.49
  11   5  -3    9.62    0.45
  11   5  -3    9.56    0.53
  10  -5  -3    3.14    0.32
 -10  -5   3    3.11    0.32
  10  -5  -3    3.18    0.26
  10  -5  -3    2.85    0.20
 -10   5   3    2.98    0.21
  10   5  -3    2.76    0.25
 -10   5   3    2.97    0.29
  10   5  -3    2.92    0.33
 -10   5   3    2.76    0.29
   9  -5  -3   51.16    1.30
  -9  -5   3   55.23    1.38
   9  -5  -3   53.17    1.30
   9  -5  -3   52.75    1.25
   9  -5  -3   55.90    1.40
  -9   5   3   50.08    1.37
  -9   5   3   50.72    1.35
  -9   5   3   51.88    1.25
   9   5  -3   52.52    1.42
   9   5  -3   51.79    1.32
   8  -5  -3    2.87    0.26
   8  -5  -3    2.88    0.22
  -8  -5   3    2.75    0.27
  -8  -5   3    2.67    0.22
   8  -5  -3    3.02    0.22
   8  -5  -3    2.83    0.23
  -8   5   3    2.83    0.25
  -8   5   3    2.75    0.20
   8   5  -3    2.84    0.29
   8   5  -3    2.93    0.23
  -8   5   3    2.81    0.26
   7  -5  -3   17.31    0.59
   7  -5  -3   17.20    0.53
   7  -5  -3   17.07    0.54
  -7  -5   3   18.47    0.54
  -7  -5   3   16.65    0.57
   7  -5  -3   17.31    0.51
  -7   5   3   17.17    0.57
  -7   5   3   17.36    0.51
   7   5  -3   17.86    0.63
   7   5  -3   16.42    0.61
   7   5  -3   17.92    0.53
  -7   5   3   17.74    0.58
   6  -5  -3    0.20    0.11
   6  -5  -3    0.07    0.14
  -6  -5   3    0.04    0.13
   6  -5  -3   -0.04    0.10
   6  -5  -3    0.16    0.12
   6   5  -3    0.09    0.10
  -6   5   3    0.11    0.10
  -6   5   3    0.23    0.13
  -6   5   3    0.12    0.13
   6   5  -3    0.18    0.11
   6   5  -3   -0.19    0.13
  -5  -5   3   65.82    1.57
   5  -5  -3   62.24    1.59
   5  -5  -3   65.95    1.54
   5  -5  -3   68.34    1.55
   5  -5  -3   68.31    1.55
   5   5  -3   66.87    1.57
  -5   5   3   67.10    1.54
   5   5  -3   64.63    1.61
  -5   5   3   64.47    1.57
  -5   5   3   68.35    1.60
   5   5  -3   66.30    1.53
   4  -5  -3   88.63    2.03
   4  -5  -3   86.83    2.03
   4  -5  -3   86.34    2.07
  -4  -5   3   90.99    2.05
   4  -5  -3   91.51    2.04
   4   5  -3   90.21    2.01
  -4   5   3   87.76    2.05
  -4   5   3   89.78    2.07
   4   5  -3   91.95    2.05
  -4   5   3   92.02    2.04
   4   5  -3   89.71    2.09
  -3  -5   3    0.63    0.12
   3  -5  -3    0.55    0.12
   3  -5  -3    0.46    0.12
   3  -5  -3    0.68    0.15
  -3  -5   3    0.61    0.13
   3  -5  -3    0.41    0.12
  -3   5   3    0.61    0.14
  -3   5   3    0.66    0.12
   3   5  -3    0.54    0.11
  -3   5   3    0.70    0.14
   3   5  -3    0.65    0.11
   2  -5  -3   59.44    1.42
  -2  -5   3   58.50    1.39
   2  -5  -3   62.31    1.42
  -2  -5   3   59.80    1.40
   2  -5  -3   62.73    1.42
   2  -5  -3   57.44    1.44
  -2   5   3   63.89    1.42
  -2   5   3   57.50    1.43
  -2   5   3   61.13    1.42
   2   5  -3   61.41    1.40
  -2   5   3   61.43    1.42
   1  -5  -3   76.74    1.80
  -1  -5   3   75.17    1.73
   1  -5  -3   77.73    1.77
   1  -5  -3   80.79    1.77
  -1  -5   3   79.65    1.70
  -1  -5   3   76.92    1.73
   1  -5  -3   76.15    1.77
  -1   5   3   77.45    1.77
  -1   5   3   77.67    1.77
   1   5  -3   77.19    1.75
  -1   5   3   76.06    1.79
   0  -5   3   43.22    0.99
   0  -5   3   41.16    0.98
   0  -5  -3   42.76    1.04
   0  -5  -3   41.61    1.03
   0  -5   3   42.10    0.98
   0   5  -3   42.32    1.00
   0   5   3   44.49    1.03
   0   5   3   43.53    1.04
   0   5   3   42.22    1.04
   0   5   3   41.74    1.06
   0   5  -3   41.43    1.00
   1  -5   3   17.55    0.44
  -1  -5  -3   17.16    0.51
   1  -5   3   17.43    0.48
   1  -5   3   17.18    0.44
  -1  -5  -3   18.38    0.52
  -1   5  -3   16.11    0.46
  -1   5  -3   17.79    0.47
   1   5   3   17.36    0.54
   1   5   3   16.68    0.50
  -1   5  -3   17.13    0.49
   1   5   3   17.60    0.50
  -2  -5  -3   28.59    0.77
   2  -5   3   29.87    0.67
   2  -5   3   28.15    0.67
   2  -5   3   28.03    0.74
  -2  -5  -3   28.60    0.77
  -2   5  -3   29.53    0.73
   2   5   3   29.73    0.76
   2   5   3   29.34    0.77
  -2   5  -3   28.82    0.71
  -2   5  -3   28.18    0.71
   2   5   3   29.85    0.76
  -3  -5  -3    3.97    0.25
   3  -5   3    3.49    0.12
  -3  -5  -3    2.91    0.22
   3  -5   3    3.16    0.23
   3   5   3    3.31    0.22
  -3   5  -3    3.44    0.20
   3   5   3    3.56    0.23
   3   5   3    3.97    0.25
  -3   5  -3    3.43    0.18
  -3   5  -3    3.44    0.19
  -4  -5  -3    8.06    0.35
   4  -5   3    6.92    0.33
   4  -5   3    7.06    0.28
   4   5   3    7.67    0.35
   4   5   3    7.29    0.31
  -4   5  -3    6.92    0.26
  -4   5  -3    7.03    0.27
  -4   5  -3    7.42    0.27
  -4   5  -3    7.29    0.28
   4   5   3    7.53    0.31
  -5  -5  -3   29.87    0.80
   5  -5   3   27.92    0.72
  -5  -5  -3   27.41    0.79
   5  -5   3   27.34    0.79
  -5   5  -3   28.30    0.72
   5   5   3   27.99    0.71
   5   5   3   28.62    0.76
   5   5   3   28.18    0.79
  -5   5  -3   27.64    0.70
  -5   5  -3   26.72    0.72
   5   5   3   28.44    0.74
  -6  -5  -3    0.14    0.15
   6  -5   3   -0.06    0.14
   6  -5   3    0.03    0.11
  -6   5  -3   -0.10    0.10
   6   5   3    0.14    0.11
   6   5   3   -0.02    0.10
   6   5   3   -0.02    0.09
  -6   5  -3    0.03    0.10
   6   5   3   -0.09    0.13
  -6   5  -3    0.00    0.08
   6   5   3    0.04    0.14
  -7  -5  -3   15.42    0.55
   7  -5   3   14.62    0.48
   7  -5   3   14.90    0.57
  -7   5  -3   14.80    0.49
  -7   5  -3   14.37    0.40
   7   5   3   14.29    0.46
  -7   5  -3   14.78    0.48
   7   5   3   14.75    0.50
   7   5   3   15.35    0.56
   7   5   3   14.63    0.46
   7   5   3   14.54    0.56
  -8  -5  -3    0.02    0.18
   8  -5   3    0.24    0.14
   8  -5   3    0.20    0.19
  -8   5  -3    0.08    0.13
  -8   5  -3    0.16    0.07
   8   5   3    0.04    0.16
  -8   5  -3    0.12    0.13
   8   5   3    0.05    0.13
   8   5   3   -0.03    0.11
   8   5   3    0.11    0.11
   8   5   3   -0.01    0.15
  -9  -5  -3   37.01    1.06
   9  -5   3   37.46    0.98
   9  -5   3   36.48    1.09
   9   5   3   34.78    1.07
   9   5   3   37.67    0.97
   9   5   3   35.65    1.07
  -9   5  -3   37.29    0.99
  10  -5   3    1.37    0.28
 -10  -5  -3    1.53    0.26
 -10   5  -3    1.34    0.22
  10   5   3    1.25    0.25
  10   5   3    1.24    0.24
  10   5   3    1.16    0.19
 -11  -5  -3    0.31    0.23
  11  -5   3    0.00    0.25
  11   5   3    0.37    0.21
  11   5   3    0.17    0.20
 -11   5  -3    0.39    0.20
  12  -5   3    6.18    0.51
 -12  -5  -3    5.81    0.44
 -12   5  -3    5.75    0.43
  12   5   3    5.25    0.43
  13  -6  -3    4.57    0.45
  13  -6  -3    4.80    0.34
 -13  -6   3    4.81    0.44
  13   6  -3    4.66    0.45
 -13   6   3    5.04    0.42
  13   6  -3    4.71    0.38
 -12  -6   3    1.76    0.31
  12  -6  -3    1.07    0.28
  12  -6  -3    1.56    0.30
  12  -6  -3    1.48    0.23
  12   6  -3    1.35    0.23
 -12   6   3    1.97    0.30
  12   6  -3    1.56    0.30
  11  -6  -3    0.24    0.17
 -11  -6   3   -0.13    0.21
  11  -6  -3   -0.25    0.22
  11  -6  -3    0.19    0.21
  11   6  -3    0.18    0.20
  11   6  -3    0.29    0.16
 -11   6   3    0.08    0.20
 -10  -6   3    0.95    0.23
  10  -6  -3    1.51    0.26
  10  -6  -3    1.33    0.20
 -10   6   3    1.31    0.24
  10   6  -3    1.32    0.26
  10   6  -3    1.21    0.20
   9  -6  -3   10.62    0.43
   9  -6  -3   11.03    0.42
  -9  -6   3   11.23    0.51
   9  -6  -3   10.37    0.51
   9  -6  -3   10.43    0.40
  -9   6   3   10.67    0.48
   9   6  -3    9.94    0.52
  -9   6   3   10.60    0.49
  -9   6   3   10.10    0.38
   9   6  -3   10.43    0.44
   8  -6  -3   -0.02    0.12
  -8  -6   3    0.02    0.17
   8  -6  -3    0.04    0.16
   8  -6  -3   -0.19    0.11
   8  -6  -3   -0.08    0.13
   8   6  -3    0.05    0.13
   8   6  -3   -0.10    0.17
  -8   6   3   -0.03    0.11
  -8   6   3   -0.04    0.14
  -8   6   3   -0.08    0.15
   7  -6  -3    0.59    0.15
   7  -6  -3    0.42    0.14
   7  -6  -3    0.50    0.18
   7  -6  -3    0.51    0.14
  -7  -6   3    0.19    0.16
   7   6  -3    0.70    0.19
  -7   6   3    0.53    0.16
  -7   6   3    0.66    0.13
  -7   6   3    0.35    0.16
   7   6  -3    0.66    0.14
  -6  -6   3   21.52    0.68
   6  -6  -3   22.45    0.66
   6  -6  -3   22.14    0.65
   6  -6  -3   23.00    0.65
   6  -6  -3   21.42    0.70
  -6   6   3   22.61    0.70
   6   6  -3   23.58    0.64
   6   6  -3   23.12    0.73
  -6   6   3   23.35    0.69
  -6   6   3   22.98    0.64
   5  -6  -3    3.00    0.26
   5  -6  -3    3.68    0.26
  -5  -6   3    3.91    0.27
   5  -6  -3    3.42    0.24
   5  -6  -3    3.44    0.25
   5   6  -3    3.42    0.24
   5   6  -3    3.65    0.29
  -5   6   3    3.40    0.27
  -5   6   3    3.54    0.23
  -5   6   3    3.52    0.27
   5   6  -3    3.97    0.26
   4  -6  -3   14.87    0.48
   4  -6  -3   14.18    0.47
   4  -6  -3   14.24    0.46
   4  -6  -3   14.32    0.51
  -4  -6   3   14.21    0.48
  -4   6   3   14.63    0.50
   4   6  -3   15.09    0.45
  -4   6   3   14.79    0.49
   4   6  -3   14.39    0.47
  -4   6   3   15.02    0.47
   3  -6  -3   10.38    0.44
   3  -6  -3   11.28    0.41
  -3  -6   3   10.49    0.39
   3  -6  -3   10.12    0.39
  -3  -6   3   11.26    0.39
   3  -6  -3   11.38    0.39
  -3   6   3   11.17    0.42
  -3   6   3   10.21    0.41
   3   6  -3   11.58    0.39
  -3   6   3   11.47    0.40
   2  -6  -3   26.97    0.73
   2  -6  -3   23.79    0.68
   2  -6  -3   22.96    0.68
  -2  -6   3   24.35    0.66
   2  -6  -3   25.30    0.68
  -2  -6   3   25.33    0.66
  -2   6   3   25.04    0.68
   2   6  -3   25.11    0.67
  -2   6   3   24.78    0.71
  -2   6   3   25.95    0.68
  -2   6   3   24.61    0.69
  -1  -6   3   21.55    0.54
  -1  -6   3   20.83    0.58
   1  -6  -3   19.89    0.60
  -1  -6   3   20.37    0.57
   1  -6  -3   21.40    0.63
   1  -6  -3   21.37    0.62
  -1   6   3   22.64    0.61
  -1   6   3   22.77    0.65
  -1   6   3   21.55    0.62
  -1   6   3   21.81    0.62
   1   6  -3   21.38    0.59
   0  -6   3    1.06    0.12
   0  -6  -3    1.14    0.16
   0  -6   3    1.41    0.13
   0  -6   3    0.87    0.12
   0  -6  -3    1.25    0.16
   0  -6  -3    1.05    0.16
   0   6   3    0.75    0.15
   0   6   3    1.04    0.15
   0   6  -3    1.14    0.14
   0   6   3    1.51    0.17
   0   6  -3    1.15    0.14
   0   6   3    0.97    0.14
   1  -6   3    0.12    0.08
  -1  -6  -3    0.24    0.12
   1  -6   3    0.25    0.11
   1  -6   3    0.21    0.09
  -1  -6  -3    0.08    0.12
  -1   6  -3    0.17    0.10
   1   6   3    0.29    0.12
   1   6   3    0.24    0.13
   1   6   3    0.08    0.11
  -1   6  -3    0.17    0.11
  -1   6  -3    0.27    0.11
  -2  -6  -3   17.92    0.55
   2  -6   3   17.10    0.45
   2  -6   3   16.54    0.51
  -2  -6  -3   16.85    0.53
   2  -6   3   17.41    0.44
  -2   6  -3   17.53    0.49
  -2   6  -3   17.16    0.49
  -2   6  -3   16.86    0.51
   2   6   3   17.23    0.53
   2   6   3   17.35    0.52
   2   6   3   17.38    0.55
  -3  -6  -3   25.94    0.76
  -3  -6  -3   27.83    0.76
   3  -6   3   27.71    0.75
   3  -6   3   26.51    0.64
   3  -6   3   27.41    0.64
  -3   6  -3   27.32    0.72
  -3   6  -3   27.50    0.72
  -3   6  -3   27.54    0.70
  -3   6  -3   26.90    0.70
   3   6   3   26.10    0.76
   3   6   3   27.95    0.75
   3   6   3   27.05    0.74
   4  -6   3    5.18    0.17
   4  -6   3    5.18    0.17
   4  -6   3    4.84    0.30
  -4  -6  -3    4.96    0.32
  -4  -6  -3    5.33    0.31
  -4   6  -3    5.06    0.24
   4   6   3    5.25    0.29
  -4   6  -3    4.97    0.25
   4   6   3    5.18    0.29
  -4   6  -3    5.11    0.25
   4   6   3    5.31    0.31
  -4   6  -3    5.35    0.26
  -5  -6  -3   21.45    0.68
   5  -6   3   22.16    0.68
   5  -6   3   22.14    0.61
  -5   6  -3   20.25    0.61
   5   6   3   20.77    0.66
   5   6   3   22.50    0.65
  -5   6  -3   21.85    0.60
   5   6   3   21.43    0.63
  -5   6  -3   21.57    0.59
  -6  -6  -3    3.45    0.28
   6  -6   3    3.57    0.25
   6  -6   3    3.03    0.27
  -6   6  -3    3.50    0.24
   6   6   3    3.38    0.27
  -6   6  -3    3.48    0.24
  -6   6  -3    3.38    0.21
   6   6   3    3.45    0.28
   6   6   3    4.02    0.32
   6   6   3    3.59    0.26
   7  -6   3   15.41    0.50
  -7  -6  -3   15.23    0.57
   7  -6   3   14.93    0.59
   7   6   3   14.60    0.59
   7   6   3   14.74    0.46
  -7   6  -3   14.69    0.51
  -7   6  -3   13.76    0.43
   7   6   3   15.05    0.57
  -7   6  -3   15.31    0.51
   7   6   3   17.86    0.77
  -8  -6  -3    1.53    0.25
   8  -6   3    1.48    0.25
   8  -6   3    1.45    0.19
  -8   6  -3    1.45    0.19
   8   6   3    1.57    0.23
  -8   6  -3    1.26    0.13
  -8   6  -3    1.37    0.19
   8   6   3    1.35    0.25
   8   6   3    1.47    0.17
   9  -6   3    1.78    0.30
  -9  -6  -3    1.99    0.28
   9   6   3    3.03    0.32
   9   6   3    2.74    0.31
  -9   6  -3    2.55    0.25
 -10  -6  -3    0.22    0.22
  10  -6   3   -0.33    0.21
  10   6   3    0.17    0.19
 -10   6  -3    0.02    0.16
  10   6   3    0.05    0.19
  11  -6   3    0.34    0.25
 -11  -6  -3   -0.04    0.23
  11   6   3    0.13    0.20
 -11   6  -3   -0.13    0.18
  11   6   3    0.36    0.21
 -12  -7   3    0.05    0.24
  12  -7  -3    0.04    0.17
  12  -7  -3   -0.17    0.24
  12   7  -3   -0.04    0.17
 -12   7   3    0.23    0.22
  12   7  -3    0.02    0.22
 -11  -7   3    5.16    0.42
  11  -7  -3    6.03    0.47
  11  -7  -3    6.20    0.38
  11  -7  -3    5.75    0.46
  11   7  -3    5.36    0.47
  11   7  -3    5.62    0.38
 -11   7   3    6.31    0.45
  10  -7  -3    0.10    0.21
  10  -7  -3    0.03    0.16
 -10  -7   3   -0.06    0.22
 -10   7   3    0.39    0.20
  10   7  -3    0.24    0.22
  10   7  -3    0.32    0.17
   9  -7  -3    0.29    0.16
  -9  -7   3    0.13    0.20
   9  -7  -3   -0.06    0.18
   9   7  -3    0.02    0.19
   9   7  -3    0.31    0.16
  -9   7   3    0.14    0.17
  -9   7   3    0.39    0.18
   8  -7  -3   10.44    0.43
  -8  -7   3   10.88    0.49
   8  -7  -3   10.44    0.50
   8  -7  -3   10.76    0.42
   8   7  -3   11.32    0.44
  -8   7   3    9.51    0.47
  -8   7   3   10.56    0.41
   8   7  -3   10.71    0.53
  -8   7   3   10.12    0.49
   7  -7  -3   42.32    1.08
   7  -7  -3   43.11    1.16
   7  -7  -3   41.09    1.09
   7  -7  -3   41.26    1.08
  -7  -7   3   41.49    1.14
  -7   7   3   42.96    1.09
   7   7  -3   42.44    1.19
   7   7  -3   42.19    1.08
  -7   7   3   42.94    1.15
  -7   7   3   41.17    1.13
   6  -7  -3    1.70    0.23
   6  -7  -3    1.54    0.20
   6  -7  -3    2.86    0.22
  -6  -7   3    1.64    0.22
   6  -7  -3    2.20    0.21
   6   7  -3    2.17    0.20
  -6   7   3    1.96    0.20
   6   7  -3    1.43    0.23
  -6   7   3    1.89    0.22
  -6   7   3    1.67    0.21
  -5  -7   3   30.16    0.81
   5  -7  -3   27.69    0.78
   5  -7  -3   29.40    0.84
   5  -7  -3   28.53    0.78
   5  -7  -3   27.61    0.77
  -5  -7   3   26.77    0.80
  -5   7   3   27.79    0.81
  -5   7   3   27.68    0.78
   5   7  -3   27.47    0.85
  -5   7   3   29.50    0.83
   5   7  -3   27.51    0.76
   4  -7  -3    2.28    0.21
  -4  -7   3    1.85    0.20
   4  -7  -3    1.90    0.19
  -4  -7   3    1.73    0.20
   4  -7  -3    1.90    0.20
   4  -7  -3    2.16    0.24
  -4   7   3    1.95    0.22
   4   7  -3    2.25    0.19
  -4   7   3    2.11    0.20
  -4   7   3    1.49    0.20
   4   7  -3    1.88    0.19
   3  -7  -3   -0.06    0.12
   3  -7  -3   -0.15    0.11
  -3  -7   3    0.01    0.11
  -3  -7   3    0.16    0.13
   3  -7  -3   -0.01    0.16
   3  -7  -3    0.30    0.14
   3   7  -3    0.09    0.11
  -3   7   3   -0.20    0.13
  -3   7   3   -0.01    0.12
  -3   7   3   -0.06    0.13
   2  -7  -3    9.49    0.38
  -2  -7   3    9.15    0.36
   2  -7  -3    9.03    0.39
   2  -7  -3    9.05    0.38
  -2  -7   3    9.45    0.36
  -2   7   3    9.23    0.37
  -2   7   3    9.91    0.39
  -2   7   3    9.02    0.40
   2   7  -3    9.66    0.37
  -2   7   3    9.43    0.40
  -1  -7   3   12.53    0.41
   1  -7  -3   12.50    0.44
  -1  -7   3   12.46    0.41
   1  -7  -3   11.43    0.44
  -1  -7   3   13.35    0.38
  -1   7   3   12.96    0.46
  -1   7   3   13.03    0.45
  -1   7   3   12.50    0.44
  -1   7   3   13.15    0.48
   1   7  -3   11.58    0.42
   0  -7   3    0.57    0.11
   0  -7   3    0.51    0.11
   0  -7   3    0.63    0.12
   0  -7  -3    0.23    0.14
   0  -7  -3    0.24    0.12
   0   7   3    0.28    0.15
   0   7  -3    0.17    0.12
   0   7  -3    0.39    0.13
   0   7  -3    0.29    0.12
   0   7   3    0.19    0.11
   0   7   3    0.25    0.13
   0   7   3    0.23    0.13
  -1  -7  -3    5.11    0.31
   1  -7   3    4.73    0.24
   1  -7   3    4.66    0.22
   1  -7   3    4.47    0.23
  -1   7  -3    4.64    0.27
   1   7   3    5.16    0.33
  -1   7  -3    4.85    0.26
   1   7   3    4.60    0.27
   1   7   3    4.67    0.28
  -1   7  -3    5.07    0.27
  -2  -7  -3   30.55    0.83
   2  -7   3   29.43    0.80
   2  -7   3   29.96    0.74
  -2  -7  -3   29.74    0.84
   2  -7   3   30.22    0.74
  -2   7  -3   30.51    0.79
  -2   7  -3   30.31    0.81
   2   7   3   30.77    0.87
   2   7   3   30.53    0.83
  -2   7  -3   30.52    0.78
   2   7   3   31.16    0.85
   2   7   3   30.54    0.84
   3  -7   3   67.13    1.52
  -3  -7  -3   68.58    1.65
   3  -7   3   65.91    1.52
   3  -7   3   66.01    1.62
   3   7   3   68.09    1.63
  -3   7  -3   68.77    1.58
  -3   7  -3   68.62    1.59
   3   7   3   68.09    1.63
  -3   7  -3   69.84    1.61
  -3   7  -3   67.00    1.60
   3   7   3   69.66    1.66
   4  -7   3    0.23    0.07
   4  -7   3    0.32    0.08
  -4  -7  -3    0.34    0.17
   4  -7   3    0.42    0.17
  -4   7  -3    0.41    0.14
  -4   7  -3    0.17    0.13
   4   7   3    0.28    0.14
  -4   7  -3    0.27    0.12
  -4   7  -3    0.27    0.12
   4   7   3    0.29    0.16
   4   7   3    0.13    0.14
   5  -7   3    8.31    0.40
  -5  -7  -3    8.51    0.42
  -5   7  -3    7.70    0.35
   5   7   3    8.49    0.41
  -5   7  -3    7.73    0.35
  -5   7  -3    8.35    0.34
   5   7   3    7.88    0.37
   6  -7   3    4.70    0.30
  -6  -7  -3    6.12    0.39
   6  -7   3    5.11    0.37
  -6   7  -3    5.56    0.28
  -6   7  -3    4.71    0.29
  -6   7  -3    5.13    0.30
   6   7   3    5.08    0.36
  -7  -7  -3    3.93    0.33
   7  -7   3    3.24    0.32
   7  -7   3    3.26    0.25
   7   7   3    3.94    0.32
  -7   7  -3    3.85    0.23
  -7   7  -3    3.39    0.28
  -7   7  -3    3.49    0.26
   7   7   3    2.86    0.31
  -8  -7  -3    4.25    0.35
   8  -7   3    4.87    0.32
   8  -7   3    4.14    0.39
   8   7   3    5.04    0.38
   8   7   3    4.21    0.37
  -8   7  -3    4.90    0.32
   9  -7   3    0.94    0.27
  -9  -7  -3    0.86    0.25
   9   7   3    0.99    0.24
  -9   7  -3    0.51    0.18
   9   7   3    1.05    0.23
 -10  -7  -3    1.04    0.27
  10  -7   3    0.87    0.30
 -10   7  -3    1.26    0.23
  10   7   3    1.21    0.26
  10   7   3    1.32    0.27
 -11  -7  -3    0.87    0.27
  11  -7   3    0.11    0.27
 -11   7  -3    0.43    0.22
  11   7   3    0.58    0.25
  11   7   3    0.46    0.23
  12  -8  -3    0.00    0.17
 -12  -8   3   -0.37    0.25
  12  -8  -3   -0.02    0.26
  12   8  -3    0.13    0.18
 -12   8   3    0.10    0.22
  12   8  -3   -0.07    0.24
  11  -8  -3    8.84    0.65
 -11  -8   3    7.86    0.54
  11  -8  -3    7.81    0.55
  11  -8  -3    8.46    0.43
  11   8  -3    7.46    0.56
 -11   8   3    9.01    0.52
  11   8  -3    9.23    0.48
 -10  -8   3    8.67    0.51
  10  -8  -3    8.19    0.42
  10  -8  -3    8.62    0.52
  10   8  -3    7.91    0.53
  10   8  -3    7.86    0.43
 -10   8   3    8.45    0.49
   9  -8  -3    4.09    0.37
  -9  -8   3    4.01    0.35
   9  -8  -3    4.24    0.32
   9   8  -3    3.58    0.37
  -9   8   3    3.90    0.34
   9   8  -3    3.42    0.29
   8  -8  -3    2.65    0.30
  -8  -8   3    2.81    0.29
   8  -8  -3    3.56    0.28
   8   8  -3    3.56    0.37
   8   8  -3    2.60    0.25
  -8   8   3    2.29    0.29
  -8   8   3    2.27    0.27
  -7  -8   3    3.65    0.31
   7  -8  -3    4.78    0.33
   7  -8  -3    4.51    0.29
   7  -8  -3    4.46    0.35
   7   8  -3    4.38    0.31
   7   8  -3    4.80    0.39
  -7   8   3    4.70    0.36
   6  -8  -3    0.84    0.17
  -6  -8   3    0.90    0.21
   6  -8  -3    0.84    0.22
   6  -8  -3    0.74    0.18
  -6   8   3    0.57    0.18
   6   8  -3    0.88    0.17
   6   8  -3    0.35    0.20
  -6   8   3    0.60    0.18
  -5  -8   3    9.67    0.44
   5  -8  -3    9.25    0.46
   5  -8  -3    9.53    0.41
   5  -8  -3    9.19    0.39
   5   8  -3    9.21    0.40
  -5   8   3    8.69    0.44
  -5   8   3    9.58    0.44
  -4  -8   3    4.69    0.32
  -4  -8   3    5.08    0.31
   4  -8  -3    4.37    0.29
   4  -8  -3    4.78    0.32
   4  -8  -3    5.50    0.37
   4   8  -3    4.54    0.29
  -4   8   3    4.42    0.33
  -4   8   3    5.06    0.34
  -3  -8   3    4.09    0.29
   3  -8  -3    4.19    0.27
   3  -8  -3    3.85    0.30
   3  -8  -3    4.13    0.33
  -3  -8   3    4.07    0.28
  -3   8   3    5.07    0.47
  -3   8   3    4.33    0.31
  -3   8   3    4.31    0.32
  -2  -8   3   35.70    0.91
   2  -8  -3   33.54    0.94
   2  -8  -3   34.47    0.93
  -2  -8   3   35.01    0.92
  -2   8   3   35.55    0.96
   2   8  -3   35.20    0.94
  -2   8   3   34.12    0.97
   1  -8  -3    8.12    0.36
  -1  -8   3    7.73    0.33
  -1  -8   3    7.86    0.28
   1  -8  -3    8.08    0.38
  -1  -8   3    8.03    0.34
  -1   8   3    7.84    0.41
  -1   8   3    7.87    0.38
   1   8  -3    8.58    0.36
   0  -8   3    8.40    0.31
   0  -8   3    8.75    0.33
   0  -8  -3    8.03    0.37
   0  -8  -3    8.29    0.38
   0  -8   3    8.09    0.33
   0   8  -3    8.10    0.37
   0   8   3    8.68    0.39
   0   8  -3    8.15    0.35
   0   8   3    7.48    0.40
   0   8  -3    8.00    0.37
   1  -8   3   29.10    0.77
   1  -8   3   28.22    0.74
   1  -8   3   28.82    0.75
  -1  -8  -3   28.92    0.83
  -1   8  -3   29.03    0.80
  -1   8  -3   28.72    0.81
   1   8   3   30.81    0.88
  -1   8  -3   28.87    0.78
   2  -8   3    2.58    0.20
  -2  -8  -3    2.85    0.26
   2  -8   3    2.81    0.19
   2  -8   3    2.49    0.22
  -2   8  -3    2.71    0.22
  -2   8  -3    2.48    0.23
   2   8   3    3.33    0.28
  -2   8  -3    2.57    0.23
  -2   8  -3    2.62    0.21
   3  -8   3    2.19    0.17
   3  -8   3    2.21    0.16
  -3  -8  -3    1.94    0.24
   3  -8   3    2.24    0.22
  -3   8  -3    2.06    0.21
  -3   8  -3    2.37    0.21
  -3   8  -3    2.00    0.21
  -3   8  -3    2.18    0.20
   3   8   3    2.33    0.25
  -4  -8  -3   23.19    0.73
   4  -8   3   22.38    0.55
   4  -8   3   21.29    0.69
   4  -8   3   21.51    0.55
  -4   8  -3   22.45    0.66
  -4   8  -3   20.78    0.63
   4   8   3   22.73    0.72
  -4   8  -3   21.02    0.65
  -4   8  -3   21.37    0.66
   5  -8   3   19.67    0.48
   5  -8   3   19.66    0.66
  -5  -8  -3   19.36    0.68
   5  -8   3   19.41    0.47
  -5   8  -3   18.43    0.60
  -5   8  -3   18.73    0.61
   5   8   3   18.86    0.67
  -5   8  -3   18.48    0.59
  -6  -8  -3   22.92    0.75
   6  -8   3   21.21    0.74
   6   8   3   20.30    0.72
  -6   8  -3   22.70    0.67
  -6   8  -3   21.88    0.67
  -6   8  -3   20.27    0.64
   7  -8   3    0.79    0.24
   7  -8   3    0.59    0.17
  -7  -8  -3    0.33    0.21
  -7   8  -3    0.52    0.17
   7   8   3    0.77    0.23
   7   8   3    0.48    0.21
  -8  -8  -3    2.46    0.31
   8  -8   3    2.38    0.32
  -8   8  -3    2.15    0.24
   8   8   3    2.75    0.33
   8   8   3    2.56    0.30
  -9  -8  -3   -0.05    0.22
   9  -8   3   -0.01    0.23
  -9   8  -3    0.26    0.17
   9   8   3    0.35    0.22
   9   8   3    0.04    0.19
 -10  -8  -3    0.02    0.23
  10  -8   3   -0.26    0.23
 -10   8  -3   -0.25    0.17
  10   8   3    0.30    0.23
  10   8   3   -0.04    0.19
 -11  -9   3    0.15    0.26
  11  -9  -3    0.37    0.19
  11  -9  -3   -0.05    0.26
  11   9  -3    0.06    0.18
 -11   9   3    0.03    0.22
  11   9  -3    0.42    0.25
  10  -9  -3    4.17    0.40
 -10  -9   3    4.49    0.40
  10  -9  -3    3.80    0.30
  10  -9  -3    4.04    0.41
 -10   9   3    4.24    0.38
  10   9  -3    4.92    0.37
  10   9  -3    4.48    0.43
   9  -9  -3    4.89    0.36
   9  -9  -3    4.74    0.40
  -9  -9   3    4.59    0.39
   9   9  -3    4.60    0.35
  -9   9   3    4.39    0.37
   9   9  -3    5.16    0.44
  -8  -9   3    0.24    0.22
   8  -9  -3    0.15    0.22
   8  -9  -3    0.01    0.17
   8   9  -3    0.09    0.22
  -8   9   3    0.29    0.19
   8   9  -3    0.15    0.17
   7  -9  -3    3.39    0.34
   7  -9  -3    3.57    0.28
  -7  -9   3    3.54    0.32
   7   9  -3    3.34    0.34
   7   9  -3    4.46    0.32
  -7   9   3    3.79    0.33
   6  -9  -3    9.06    0.42
   6  -9  -3    8.24    0.47
  -6  -9   3    8.79    0.46
   6   9  -3    8.33    0.50
   6   9  -3    8.99    0.41
  -6   9   3    8.87    0.45
   5  -9  -3   20.58    0.74
   5  -9  -3   20.55    0.67
  -5  -9   3   20.73    0.70
  -5   9   3   20.53    0.71
   5   9  -3   20.98    0.65
  -4  -9   3   23.91    0.75
   4  -9  -3   24.26    0.75
   4  -9  -3   24.94    0.81
  -4   9   3   25.49    0.78
   4   9  -3   24.23    0.73
  -4   9   3   23.89    0.78
  -3  -9   3   39.34    1.08
   3  -9  -3   35.71    1.01
  -3  -9   3   35.89    1.00
  -3   9   3   36.37    1.05
  -3   9   3   38.69    1.04
   2  -9  -3    1.10    0.20
  -2  -9   3    1.17    0.17
  -2  -9   3    1.02    0.19
  -2   9   3    1.28    0.23
  -2   9   3    1.38    0.21
  -1  -9   3    0.69    0.15
  -1  -9   3    0.79    0.12
  -1  -9   3    0.73    0.16
   1  -9  -3    0.74    0.18
  -1   9   3    0.86    0.20
   1   9  -3    0.85    0.19
  -1   9   3    0.85    0.22
   0  -9   3   35.18    0.90
   0  -9   3   34.40    0.88
   0  -9   3   33.43    0.89
   0  -9  -3   33.96    0.96
   0   9  -3   34.93    0.95
   0   9  -3   34.87    0.97
   0   9   3   34.39    0.97
   1  -9   3   23.80    0.68
   1  -9   3   23.63    0.66
  -1  -9  -3   24.72    0.77
   1  -9   3   23.34    0.66
  -1   9  -3   24.59    0.74
  -1   9  -3   24.10    0.72
  -2  -9  -3   14.79    0.56
   2  -9   3   13.74    0.44
   2  -9   3   13.83    0.44
   2  -9   3   14.61    0.50
   2   9   3   13.37    0.54
  -2   9  -3   13.64    0.50
  -2   9  -3   13.99    0.52
   3  -9   3    0.05    0.11
   3  -9   3    0.18    0.16
   3  -9   3    0.22    0.10
  -3  -9  -3    0.14    0.18
   3   9   3    0.32    0.18
  -3   9  -3    0.33    0.15
  -3   9  -3    0.18    0.15
   4  -9   3    1.77    0.14
   4  -9   3    1.69    0.15
   4  -9   3    1.51    0.22
  -4  -9  -3    1.29    0.25
  -4   9  -3    1.50    0.21
   4   9   3    1.80    0.24
  -4   9  -3    1.73    0.21
  -5  -9  -3    4.25    0.35
   5  -9   3    3.98    0.33
   5  -9   3    4.33    0.20
   5  -9   3    4.35    0.19
   5   9   3    3.65    0.32
  -5   9  -3    4.01    0.32
  -5   9  -3    4.05    0.32
  -6  -9  -3    4.15    0.36
   6  -9   3    4.37    0.37
   6   9   3    3.61    0.33
  -6   9  -3    4.37    0.31
   7  -9   3    8.16    0.51
  -7  -9  -3    8.24    0.51
   7   9   3    7.09    0.50
  -7   9  -3    8.06    0.42
   7   9   3    9.11    0.48
  -8  -9  -3    0.09    0.23
   8  -9   3    0.27    0.25
  -8   9  -3    0.21    0.17
   8   9   3   -0.04    0.21
   8   9   3    0.03    0.19
  -9  -9  -3    1.91    0.32
   9  -9   3    2.03    0.35
   9   9   3    2.05    0.29
   9   9   3    1.76    0.32
  -9   9  -3    2.38    0.28
 -10 -10   3    3.08    0.37
  10 -10  -3    3.74    0.41
  10 -10  -3    3.97    0.32
  10  10  -3    3.51    0.41
 -10  10   3    2.96    0.34
  10  10  -3    3.68    0.33
   9 -10  -3    8.18    0.44
   9 -10  -3    8.54    0.55
  -9 -10   3    7.09    0.51
   9  10  -3    7.29    0.43
   9  10  -3    7.37    0.56
  -9  10   3    7.51    0.50
   8 -10  -3    3.76    0.31
   8 -10  -3    3.66    0.37
  -8 -10   3    3.64    0.35
   8  10  -3    3.43    0.30
   8  10  -3    4.62    0.44
  -8  10   3    4.12    0.38
   7 -10  -3   18.59    0.64
   7 -10  -3   17.22    0.71
  -7 -10   3   17.58    0.68
   7  10  -3   17.27    0.75
  -7  10   3   16.92    0.68
   7  10  -3   17.70    0.63
  -6 -10   3    0.74    0.22
   6 -10  -3    0.38    0.18
   6 -10  -3    0.53    0.23
   6  10  -3    0.40    0.18
   6  10  -3    0.31    0.22
  -6  10   3    0.26    0.21
  -5 -10   3    4.73    0.36
   5 -10  -3    4.87    0.36
   5  10  -3    5.78    0.36
  -5  10   3    5.14    0.38
  -4 -10   3    3.18    0.29
   4 -10  -3    2.83    0.27
   4  10  -3    3.15    0.27
  -4  10   3    3.12    0.30
  -3 -10   3   18.06    0.63
   3 -10  -3   19.12    0.65
  -3  10   3   18.69    0.67
  -2 -10   3   13.22    0.51
   2 -10  -3   11.72    0.52
  -2  10   3   13.32    0.55
  -1 -10   3    1.84    0.21
   1 -10  -3    1.96    0.25
  -1 -10   3    2.02    0.23
  -1 -10   3    2.23    0.19
  -1  10   3    2.02    0.27
   1  10  -3    1.69    0.24
   0 -10   3    2.81    0.22
   0 -10   3    2.27    0.21
   0 -10  -3    2.73    0.28
   0 -10   3    2.91    0.24
   0  10   3    3.07    0.31
   0  10  -3    2.43    0.26
   0  10  -3    2.62    0.27
   1 -10   3    1.55    0.19
  -1 -10  -3    1.53    0.24
   1 -10   3    1.90    0.19
   1 -10   3    1.59    0.19
  -1  10  -3    1.52    0.23
  -1  10  -3    2.09    0.25
   2 -10   3    1.07    0.19
   2 -10   3    0.75    0.15
   2 -10   3    0.92    0.16
  -2 -10  -3    0.69    0.21
  -2  10  -3    0.76    0.20
  -2  10  -3    1.39    0.21
   2  10   3    0.76    0.21
   3 -10   3   16.47    0.58
   3 -10   3   15.71    0.48
   3 -10   3   15.83    0.49
  -3 -10  -3   17.30    0.64
  -3  10  -3   15.47    0.59
   3  10   3   15.53    0.61
  -3  10  -3   16.34    0.58
   4 -10   3    2.50    0.18
   4 -10   3    2.23    0.27
  -4 -10  -3    2.80    0.31
  -4  10  -3    3.22    0.36
  -4  10  -3    2.90    0.27
   4  10   3    2.57    0.31
  -5 -10  -3    2.43    0.30
   5 -10   3    2.34    0.29
   5 -10   3    1.89    0.15
  -5  10  -3    2.96    0.28
   5  10   3    2.28    0.29
  -6 -10  -3    1.21    0.27
   6 -10   3    1.20    0.27
  -6  10  -3    1.42    0.24
   6  10   3    1.70    0.28
   7 -10   3    3.23    0.37
  -7 -10  -3    3.40    0.36
  -7  10  -3    3.28    0.31
   7  10   3    2.80    0.36
   7  10   3    3.09    0.33
  -8 -10  -3   12.22    0.63
   8 -10   3   11.44    0.63
  -8  10  -3   10.79    0.53
   8  10   3   11.07    0.63
   8  10   3   11.78    0.58
   9 -10   3    0.20    0.29
  -9 -10  -3    0.36    0.27
  -9  10  -3    0.09    0.20
   9  10   3    0.26    0.24
   9  10   3    0.06    0.21
  -9 -11   3   -0.19    0.23
   9 -11  -3    0.06    0.19
  -9  11   3    0.10    0.24
   9  11  -3    0.07    0.17
   9  11  -3    0.21    0.25
  -8 -11   3    0.91    0.26
   8 -11  -3    0.69    0.21
   8 -11  -3    0.85    0.28
   8  11  -3    0.96    0.29
  -8  11   3    0.87    0.26
   8  11  -3    0.68    0.21
   7 -11  -3    1.22    0.30
  -7 -11   3    1.02    0.26
   7 -11  -3    0.85    0.22
   7  11  -3    0.94    0.29
   7  11  -3    1.13    0.23
  -7  11   3    1.11    0.26
   6 -11  -3    6.01    0.41
  -6 -11   3    5.78    0.44
   6  11  -3    6.41    0.41
   6  11  -3    5.49    0.46
  -6  11   3    5.36    0.41
   5 -11  -3    7.16    0.43
  -5 -11   3    7.32    0.46
   5  11  -3    7.57    0.42
  -5  11   3    6.90    0.47
  -4 -11   3    0.08    0.19
   4 -11  -3    0.30    0.19
   4  11  -3    0.14    0.17
  -4  11   3   -0.07    0.19
   3 -11  -3   16.39    0.63
  -3 -11   3   16.90    0.62
  -3  11   3   16.33    0.65
  -2 -11   3   18.69    0.64
   2 -11  -3   16.60    0.65
  -2  11   3   17.60    0.68
  -1 -11   3    1.22    0.22
   1 -11  -3    1.51    0.26
  -1  11   3    1.75    0.26
   0 -11  -3   -0.08    0.19
   0 -11   3    0.02    0.16
   0 -11   3    0.06    0.14
   0  11  -3    0.23    0.19
   1 -11   3    0.88    0.19
  -1 -11  -3    1.24    0.25
   1 -11   3    0.63    0.18
  -1  11  -3    1.16    0.22
  -1  11  -3    0.78    0.27
   2 -11   3    1.86    0.24
   2 -11   3    2.41    0.22
  -2 -11  -3    2.54    0.30
   2  11   3    2.59    0.31
  -2  11  -3    2.64    0.29
   3 -11   3    0.07    0.18
   3 -11   3    0.06    0.13
  -3 -11  -3   -0.26    0.20
  -3  11  -3   -0.03    0.18
   3  11   3   -0.09    0.18
  -4 -11  -3    0.44    0.24
   4 -11   3    0.03    0.19
   4 -11   3    0.18    0.13
  -4  11  -3    0.50    0.19
   4  11   3    0.38    0.22
  -5 -11  -3    7.63    0.50
   5 -11   3    6.84    0.46
   5  11   3    7.18    0.47
  -5  11  -3    6.14    0.41
  -6 -11  -3    7.27    0.52
   6 -11   3    6.87    0.49
  -6  11  -3    7.25    0.45
   6  11   3    7.80    0.51
   7 -11   3    0.37    0.26
  -7 -11  -3    0.31    0.26
   7  11   3    0.74    0.25
  -7  11  -3    0.11    0.20
   8 -11   3    7.04    0.55
  -8 -11  -3    7.13    0.56
   8  11   3    7.69    0.58
   8  11   3    7.77    0.51
  -8  11  -3    8.70    0.50
  -8 -12   3   -0.04    0.24
   8 -12  -3    0.16    0.20
   8  12  -3    0.01    0.27
  -8  12   3   -0.25    0.22
   8  12  -3   -0.32    0.17
  -7 -12   3    0.08    0.23
   7 -12  -3    0.23    0.21
  -7  12   3   -0.21    0.20
   7  12  -3   -0.03    0.26
   7  12  -3    0.03    0.19
  -6 -12   3   -0.19    0.22
   6 -12  -3   -0.11    0.20
  -6  12   3   -0.40    0.19
   6  12  -3    0.00    0.20
   6  12  -3   -0.02    0.25
   5 -12  -3    2.08    0.28
  -5 -12   3    1.91    0.30
  -5  12   3    1.77    0.30
   5  12  -3    1.67    0.25
  -4 -12   3   10.06    0.54
   4 -12  -3   10.16    0.52
   4  12  -3    8.93    0.48
  -4  12   3   10.25    0.56
  -3 -12   3    1.91    0.28
   3 -12  -3    1.90    0.28
  -3  12   3    1.88    0.30
   2 -12  -3    1.22    0.25
  -2 -12   3    0.66    0.22
  -2  12   3    0.94    0.26
   1 -12  -3    0.48    0.24
  -1 -12   3    0.37    0.20
  -1  12   3    0.17    0.21
   0 -12   3    4.73    0.34
   0 -12  -3    6.83    0.46
   1 -12   3    0.06    0.16
   1 -12   3    0.31    0.18
  -1 -12  -3   -0.17    0.21
  -1  12  -3    0.06    0.19
  -2 -12  -3    0.36    0.24
   2 -12   3    0.35    0.17
   2 -12   3    0.32    0.19
   2  12   3    0.31    0.22
  -2  12  -3    0.42    0.21
   3 -12   3    0.39    0.16
  -3 -12  -3    0.18    0.23
   3 -12   3    0.34    0.21
   3  12   3    0.41    0.22
  -3  12  -3    0.42    0.21
  -4 -12  -3    0.71    0.27
   4 -12   3    0.44    0.21
   4 -12   3    0.31    0.23
  -4  12  -3    0.53    0.22
   4  12   3    0.83    0.26
   5 -12   3    0.60    0.25
  -5 -12  -3    0.72    0.28
   5  12   3    0.78    0.26
  -5  12  -3    1.11    0.24
   6 -12   3   -0.07    0.24
  -6 -12  -3   -0.27    0.24
   6  12   3    0.12    0.22
  -6  12  -3   -0.03    0.19
   6 -13  -3    9.26    0.52
  -6 -13   3    9.50    0.57
   6  13  -3    9.03    0.64
  -6  13   3    8.08    0.56
   6  13  -3    8.62    0.52
  -5 -13   3   16.44    0.69
   5 -13  -3   16.41    0.67
  -5  13   3   14.71    0.71
   5  13  -3   15.27    0.65
   4 -13  -3    3.51    0.35
  -4 -13   3    3.10    0.34
  -4  13   3    2.69    0.35
   4  13  -3    3.06    0.32
  -3 -13   3    8.75    0.51
   3 -13  -3    8.30    0.51
   3  13  -3    8.77    0.50
  -3  13   3    9.15    0.57
  -2 -13   3    0.54    0.23
   2 -13  -3    0.90    0.27
  -2  13   3    1.33    0.29
  -1 -13   3   13.46    0.57
   1 -13  -3   13.70    0.64
  -1  13   3   13.21    0.64
   0 -13   3    1.08    0.23
   0 -13  -3    1.50    0.29
   1 -13   3    1.86    0.25
  -1 -13  -3    1.83    0.32
   1 -13   3    2.32    0.27
   2 -13   3    0.60    0.20
  -2 -13  -3    0.82    0.28
   2 -13   3    0.38    0.21
  -2  13  -3    0.87    0.26
   2  13   3    0.95    0.28
   3 -13   3    2.76    0.34
  -3 -13  -3    2.90    0.36
   3 -13   3    3.08    0.33
  -3  13  -3    2.81    0.34
   3  13   3    2.96    0.36
   4 -13   3   -0.09    0.23
  -4 -13  -3    0.00    0.24
   4  13   3   -0.16    0.22
  -4  13  -3    0.39    0.24
  -2 -14   3    2.19    0.30
   2 -14  -3    1.72    0.31
  -2  14   3    2.16    0.33
  -1 -14   3    0.43    0.22
   1 -14  -3   -0.24    0.23
   0 -14  -3    0.09    0.25
   0 -14   3   -0.18    0.20
  -1 -14  -3    0.48    0.27
   1 -14   3    0.21    0.20
  14   0  -4    3.04    0.37
  14   0  -4    3.10    0.32
 -14   0   4    3.36    0.37
  13   0  -4    0.14    0.18
 -13   0   4    0.29    0.24
  13   0  -4    0.55    0.23
 -12   0   4    4.30    0.37
  12   0  -4    4.84    0.23
  12   0  -4    5.36    0.42
  12   0  -4    5.02    0.36
 -11   0   4   -0.19    0.18
  11   0  -4   -0.08    0.18
  11   0  -4    0.48    0.18
  11   0  -4    0.00    0.09
  10   0  -4   10.82    0.50
 -10   0   4    9.54    0.48
 -10   0   4   10.47    0.47
  10   0  -4   10.53    0.35
  10   0  -4   10.88    0.42
   9   0  -4    0.15    0.13
  -9   0   4   -0.04    0.14
  -9   0   4    0.18    0.12
   9   0  -4    0.14    0.09
  -9   0   4   -0.07    0.15
   9   0  -4    0.06    0.15
   8   0  -4    0.83    0.11
  -8   0   4    0.69    0.17
  -8   0   4    1.00    0.14
   8   0  -4    1.02    0.15
  -8   0   4    0.89    0.16
   8   0  -4    0.68    0.17
  -7   0   4    0.06    0.12
   7   0  -4    0.07    0.08
   7   0  -4    0.06    0.10
  -7   0   4    0.17    0.12
  -7   0   4    0.20    0.10
   7   0  -4    0.26    0.13
   6   0  -4  116.75    2.51
  -6   0   4  108.03    2.54
  -6   0   4  107.84    2.48
  -6   0   4  115.58    2.52
   6   0  -4  111.53    2.48
   6   0  -4  113.00    2.55
  -5   0   4    0.07    0.08
   5   0  -4   -0.06    0.12
  -5   0   4   -0.07    0.12
   5   0  -4   -0.10    0.08
  -5   0   4   -0.03    0.10
   5   0  -4   -0.12    0.09
  -4   0   4   95.71    2.21
   4   0  -4   96.92    2.24
   4   0  -4  101.12    2.21
   4   0  -4  100.09    2.22
  -4   0   4  106.52    2.25
   3   0  -4    0.01    0.08
   3   0  -4   -0.03    0.08
  -3   0   4   -0.02    0.08
  -3   0   4    0.08    0.07
   3   0  -4    0.02    0.07
  -3   0   4   -0.02    0.07
  -2   0   4    3.07    0.16
   2   0  -4    2.69    0.14
  -2   0   4    3.00    0.15
   2   0  -4    2.77    0.16
   2   0  -4    2.85    0.16
  -2   0   4    2.86    0.16
  -1   0   4    0.07    0.04
  -1   0   4    0.05    0.06
   1   0  -4    0.00    0.07
  -1   0   4    0.03    0.07
  -1   0   4    0.03    0.06
   1   0  -4    0.03    0.06
  -1   0   4    0.05    0.05
   1   0  -4   -0.04    0.05
   0   0   4  101.88    2.22
   0   0  -4  102.86    2.21
   0   0   4  104.18    2.24
   0   0  -4  100.85    2.19
   0   0   4  102.74    2.24
   0   0  -4  101.62    2.22
   0   0  -4  100.33    2.24
   0   0   4  103.39    2.21
   1   0   4    0.48    0.08
  -1   0  -4    0.16    0.06
   1   0   4    0.24    0.08
   1   0   4    0.28    0.05
  -1   0  -4    0.30    0.08
   1   0   4    0.33    0.07
  -2   0  -4   29.59    0.73
  -2   0  -4   30.20    0.69
   2   0   4   30.42    0.74
  -2   0  -4   30.00    0.67
   2   0   4   30.91    0.70
  -3   0  -4    0.10    0.09
   3   0   4    0.15    0.09
  -3   0  -4    0.04    0.07
   3   0   4    0.17    0.05
  -3   0  -4    0.00    0.05
   3   0   4    0.04    0.09
   4   0   4   33.76    0.86
   4   0   4   34.64    0.81
   4   0   4   34.93    0.87
  -4   0  -4   34.25    0.80
  -4   0  -4   33.01    0.75
  -4   0  -4   33.77    0.86
   5   0   4    0.10    0.08
  -5   0  -4   -0.02    0.08
  -5   0  -4   -0.03    0.11
   5   0   4   -0.05    0.11
   5   0   4   -0.11    0.10
   6   0   4   11.83    0.38
   6   0   4   11.02    0.30
  -6   0  -4   10.78    0.36
   6   0   4   10.57    0.42
   6   0   4   10.69    0.40
  -6   0  -4   11.40    0.42
   7   0   4    0.11    0.12
  -7   0  -4    0.07    0.11
   7   0   4    0.23    0.14
   7   0   4   -0.07    0.05
   7   0   4   -0.05    0.10
  -8   0  -4   16.98    0.54
   8   0   4   18.21    0.62
   8   0   4   18.28    0.56
   8   0   4   17.55    0.43
   8   0   4   16.08    0.57
   9   0   4   -0.02    0.14
   9   0   4    0.10    0.13
   9   0   4   -0.07    0.07
  -9   0  -4    0.12    0.14
   9   0   4    0.15    0.17
 -10   0  -4    0.53    0.18
  10   0   4    0.61    0.21
  10   0   4    0.16    0.15
  11   0   4    0.12    0.20
 -11   0  -4    0.21    0.18
 -12   0  -4   -0.17    0.19
  12   0   4    0.29    0.22
  14  -1  -4    0.72    0.25
  14  -1  -4    0.78    0.24
 -14  -1   4    0.70    0.28
  14   1  -4    0.69    0.21
  14   1  -4    1.21    0.30
 -14   1   4    1.56    0.30
  13  -1  -4    4.70    0.41
  13  -1  -4    3.98    0.35
 -13  -1   4    3.87    0.39
  13   1  -4    4.66    0.42
  13   1  -4    4.38    0.33
 -13   1   4    3.74    0.36
  12  -1  -4   11.25    0.54
  12  -1  -4   11.36    0.50
 -12  -1   4   10.34    0.52
  12  -1  -4   11.22    0.35
  12   1  -4   10.24    0.36
 -12   1   4   10.32    0.53
  12   1  -4   10.84    0.46
  12   1  -4   10.96    0.57
  11  -1  -4    0.09    0.10
  11  -1  -4   -0.21    0.17
  11  -1  -4   -0.09    0.16
 -11  -1   4   -0.06    0.18
  11   1  -4   -0.17    0.18
 -11   1   4    0.10    0.18
  11   1  -4    0.16    0.15
  11   1  -4    0.14    0.10
 -10  -1   4   -0.20    0.16
 -10  -1   4   -0.12    0.16
  10  -1  -4   -0.06    0.09
  10  -1  -4   -0.02    0.16
  10  -1  -4    0.06    0.15
  10   1  -4    0.11    0.09
 -10   1   4   -0.08    0.15
  10   1  -4   -0.02    0.16
 -10   1   4    0.09    0.17
  10   1  -4    0.11    0.13
   9  -1  -4    8.03    0.35
   9  -1  -4    7.52    0.28
   9  -1  -4    7.15    0.40
  -9  -1   4    7.51    0.38
  -9  -1   4    7.10    0.33
  -9  -1   4    7.98    0.41
  -9   1   4    6.89    0.34
   9   1  -4    7.35    0.40
   9   1  -4    7.41    0.32
   9   1  -4    7.55    0.29
  -9   1   4    7.15    0.37
   9   1  -4    7.63    0.35
  -9   1   4    7.23    0.39
  -8  -1   4    1.61    0.17
   8  -1  -4    1.23    0.18
  -8  -1   4    1.04    0.18
   8  -1  -4    1.29    0.13
  -8  -1   4    1.47    0.19
   8  -1  -4    1.61    0.17
  -8   1   4    1.30    0.18
  -8   1   4    1.33    0.18
   8   1  -4    1.24    0.16
   8   1  -4    1.74    0.15
  -8   1   4    1.38    0.17
   8   1  -4    1.37    0.19
   7  -1  -4    8.35    0.33
   7  -1  -4    7.89    0.37
  -7  -1   4    8.79    0.35
  -7  -1   4    8.39    0.37
  -7  -1   4    8.11    0.30
   7  -1  -4    7.95    0.28
   7   1  -4    7.67    0.29
  -7   1   4    8.40    0.34
   7   1  -4    8.23    0.33
   7   1  -4    8.05    0.37
  -7   1   4    7.72    0.36
  -7   1   4    8.24    0.32
   6  -1  -4    1.46    0.18
  -6  -1   4    0.90    0.14
   6  -1  -4    1.30    0.14
  -6  -1   4    1.22    0.13
  -6  -1   4    0.97    0.16
   6  -1  -4    1.30    0.13
   6   1  -4    1.15    0.14
  -6   1   4    1.15    0.15
  -6   1   4    1.23    0.17
  -6   1   4    1.35    0.13
   6   1  -4    0.86    0.15
  -6   1   4    1.25    0.14
   6   1  -4    1.33    0.13
  -5  -1   4    5.87    0.26
  -5  -1   4    6.11    0.22
   5  -1  -4    6.18    0.24
  -5  -1   4    6.02    0.29
   5  -1  -4    6.07    0.29
   5  -1  -4    6.32    0.26
  -5   1   4    5.85    0.26
   5   1  -4    5.96    0.24
   5   1  -4    5.64    0.28
  -5   1   4    5.62    0.28
   5   1  -4    6.28    0.26
  -5   1   4    6.22    0.24
   4  -1  -4    0.28    0.11
  -4  -1   4    0.37    0.10
  -4  -1   4    0.57    0.12
  -4  -1   4    0.47    0.07
   4  -1  -4    0.40    0.09
   4  -1  -4    0.50    0.10
  -4   1   4    0.62    0.12
   4   1  -4    0.40    0.11
  -4   1   4    0.43    0.10
   4   1  -4    0.33    0.09
  -4   1   4    0.37    0.09
  -3  -1   4   33.08    0.79
   3  -1  -4   32.81    0.78
   3  -1  -4   31.80    0.78
  -3  -1   4   32.94    0.72
   3  -1  -4   34.36    0.80
  -3  -1   4   31.87    0.77
  -3   1   4   32.26    0.78
  -3   1   4   33.23    0.78
  -3   1   4   31.90    0.79
   3   1  -4   32.32    0.79
   3   1  -4   32.34    0.77
   2  -1  -4   85.54    1.86
   2  -1  -4   85.19    1.87
  -2  -1   4   86.91    1.86
  -2  -1   4   86.69    1.84
   2  -1  -4   84.43    1.87
  -2   1   4   83.38    1.87
  -2   1   4   83.17    1.87
   2   1  -4   82.78    1.86
  -2   1   4   82.64    1.85
   2   1  -4   83.44    1.85
  -1  -1   4    5.81    0.18
   1  -1  -4    6.11    0.19
  -1  -1   4    5.68    0.14
   1  -1  -4    5.29    0.21
   1  -1  -4    5.52    0.21
  -1  -1   4    5.58    0.16
  -1   1   4    5.87    0.20
  -1   1   4    5.64    0.21
   1   1  -4    5.89    0.17
  -1   1   4    5.69    0.19
   1   1  -4    5.83    0.19
   1   1  -4    5.51    0.14
   0  -1  -4  128.27    2.80
   0  -1  -4  130.00    2.77
   0  -1   4  129.49    2.75
   0  -1   4  127.55    2.81
   0  -1   4  129.50    2.79
   0  -1  -4  123.88    2.78
   0   1   4  128.54    2.80
   0   1   4  128.30    2.78
   0   1   4  128.14    2.77
   0   1   4  129.63    2.79
   0   1  -4  128.54    2.77
   0   1   4  130.37    2.80
   0   1  -4  132.66    2.78
  -1  -1  -4  121.07    2.66
   1  -1   4  123.28    2.70
  -1  -1  -4  124.00    2.69
  -1  -1  -4  123.00    2.68
   1  -1   4  123.49    2.68
   1   1   4  124.36    2.68
   1   1   4  122.59    2.69
  -1   1  -4  124.74    2.68
   1   1   4  125.08    2.67
   1   1   4  124.07    2.70
  -1   1  -4  123.99    2.68
   2  -1   4   16.73    0.46
  -2  -1  -4   16.80    0.42
  -2  -1  -4   17.12    0.47
   2  -1   4   16.63    0.45
  -2  -1  -4   16.41    0.42
   2   1   4   17.07    0.46
   2   1   4   16.71    0.47
   2   1   4   17.60    0.43
  -2   1  -4   16.99    0.42
  -2   1  -4   17.15    0.45
   3  -1   4    6.17    0.26
  -3  -1  -4    6.94    0.21
  -3  -1  -4    6.38    0.23
   3  -1   4    6.57    0.27
  -3  -1  -4    6.41    0.27
   3   1   4    6.31    0.25
  -3   1  -4    6.35    0.18
  -3   1  -4    6.56    0.27
  -3   1  -4    6.29    0.20
  -3   1  -4    6.56    0.19
   3   1   4    6.00    0.23
   3   1   4    6.35    0.19
   3   1   4    6.76    0.21
   3   1   4    6.30    0.26
  -4  -1  -4    5.64    0.23
   4  -1   4    6.93    0.28
  -4  -1  -4    6.32    0.19
   4  -1   4    5.67    0.27
  -4  -1  -4    5.82    0.28
  -4   1  -4    5.84    0.17
   4   1   4    5.70    0.24
   4   1   4    5.58    0.27
  -4   1  -4    5.72    0.21
   4   1   4    6.29    0.26
  -4   1  -4    5.90    0.20
  -4   1  -4    6.08    0.28
   4   1   4    6.09    0.19
   4   1   4    6.01    0.19
   5  -1   4    0.88    0.12
  -5  -1  -4    1.01    0.13
   5  -1   4    0.77    0.14
  -5  -1  -4    1.23    0.16
   5  -1   4    0.80    0.14
  -5   1  -4    0.77    0.14
   5   1   4    0.83    0.13
  -5   1  -4    0.99    0.12
   5   1   4    0.73    0.13
  -5   1  -4    1.09    0.11
   5   1   4    1.04    0.13
   5   1   4    0.96    0.07
   5   1   4    0.99    0.09
   6  -1   4    7.37    0.33
  -6  -1  -4    7.08    0.30
   6  -1   4    7.55    0.35
   6  -1   4    6.64    0.27
  -6  -1  -4    7.02    0.33
   6   1   4    6.63    0.23
   6   1   4    6.69    0.19
   6   1   4    6.95    0.34
  -6   1  -4    6.64    0.33
   6   1   4    6.73    0.31
   6   1   4    6.59    0.29
  -6   1  -4    7.48    0.29
  -6   1  -4    6.88    0.27
   7  -1   4    0.35    0.11
  -7  -1  -4    0.45    0.13
   7  -1   4    0.32    0.14
   7   1   4    0.25    0.11
  -7   1  -4    0.21    0.12
   7   1   4    0.33    0.14
  -7   1  -4    0.26    0.12
   7   1   4    0.36    0.15
   7   1   4    0.30    0.08
   8  -1   4    0.74    0.14
  -8  -1  -4    0.81    0.16
   8  -1   4    0.57    0.17
  -8   1  -4    0.87    0.17
   8   1   4    0.65    0.15
  -8   1  -4    0.66    0.14
   8   1   4    0.66    0.10
   8   1   4    0.87    0.20
   8   1   4    0.57    0.16
  -9  -1  -4    7.63    0.38
   9  -1   4    7.65    0.41
   9  -1   4    8.44    0.37
  -9   1  -4    7.69    0.38
   9   1   4    7.38    0.38
   9   1   4    7.65    0.38
  -9   1  -4    7.67    0.36
   9   1   4    7.57    0.43
   9   1   4    7.78    0.27
 -10  -1  -4    2.19    0.25
  10  -1   4    1.79    0.21
  10  -1   4    1.88    0.26
  10   1   4    2.22    0.25
  10   1   4    1.95    0.25
 -10   1  -4    1.89    0.22
  10   1   4    2.09    0.28
  11  -1   4    0.89    0.24
 -11  -1  -4    0.67    0.21
 -11   1  -4    0.74    0.20
  11   1   4    0.67    0.21
 -12  -1  -4    3.36    0.33
  12  -1   4    2.92    0.34
 -12   1  -4    3.05    0.31
  12   1   4    3.05    0.33
  14  -2  -4    3.50    0.39
  14  -2  -4    3.92    0.38
 -14  -2   4    3.63    0.38
  14   2  -4    4.12    0.33
  14   2  -4    3.40    0.40
 -14   2   4    3.52    0.38
 -13  -2   4    2.26    0.31
  13  -2  -4    2.01    0.30
  13  -2  -4    2.20    0.29
  13   2  -4    1.54    0.30
 -13   2   4    1.32    0.28
  13   2  -4    1.90    0.24
  12  -2  -4    1.75    0.14
  12  -2  -4    1.30    0.24
  12  -2  -4    1.06    0.25
 -12  -2   4    1.71    0.28
  12   2  -4    1.97    0.22
  12   2  -4    2.20    0.32
 -12   2   4    1.91    0.29
  12   2  -4    1.65    0.16
  11  -2  -4   25.12    0.66
 -11  -2   4   25.33    0.82
  11  -2  -4   26.03    0.85
  11  -2  -4   26.15    0.81
  11   2  -4   25.35    0.70
  11   2  -4   26.29    0.74
 -11   2   4   26.06    0.83
  11   2  -4   27.25    0.88
  10  -2  -4    5.07    0.38
  10  -2  -4    4.95    0.24
 -10  -2   4    5.42    0.37
  10  -2  -4    5.25    0.31
  10   2  -4    5.64    0.28
  10   2  -4    4.88    0.37
 -10   2   4    5.25    0.38
  10   2  -4    4.73    0.26
 -10   2   4    4.97    0.37
  -9  -2   4    0.48    0.13
   9  -2  -4    0.43    0.14
  -9  -2   4    0.53    0.17
   9  -2  -4    0.53    0.11
   9  -2  -4    0.45    0.17
  -9  -2   4    0.50    0.18
  -9   2   4    0.24    0.16
   9   2  -4    0.02    0.13
   9   2  -4    0.45    0.12
   9   2  -4    0.49    0.18
  -9   2   4    0.65    0.18
   9   2  -4    0.56    0.13
  -8  -2   4    2.59    0.23
   8  -2  -4    2.74    0.18
  -8  -2   4    2.68    0.25
  -8  -2   4    2.30    0.19
   8  -2  -4    3.11    0.23
   8  -2  -4    2.00    0.22
  -8   2   4    2.54    0.18
   8   2  -4    2.76    0.27
  -8   2   4    2.42    0.22
   8   2  -4    3.51    0.25
  -8   2   4    2.78    0.25
   8   2  -4    2.80    0.19
   8   2  -4    2.52    0.20
  -8   2   4    2.80    0.22
  -7  -2   4   63.27    1.53
   7  -2  -4   61.95    1.43
   7  -2  -4   62.54    1.47
   7  -2  -4   62.46    1.52
  -7  -2   4   63.11    1.48
  -7  -2   4   61.95    1.44
   7   2  -4   62.74    1.44
   7   2  -4   62.26    1.48
   7   2  -4   62.16    1.52
  -7   2   4   59.97    1.51
  -7   2   4   58.73    1.48
  -7   2   4   61.78    1.43
   6  -2  -4   23.62    0.63
  -6  -2   4   24.89    0.69
   6  -2  -4   22.87    0.67
  -6  -2   4   23.93    0.65
  -6  -2   4   22.33    0.60
   6  -2  -4   23.45    0.61
  -6   2   4   23.02    0.67
   6   2  -4   23.04    0.64
   6   2  -4   22.20    0.67
  -6   2   4   23.60    0.61
  -6   2   4   23.71    0.65
   6   2  -4   22.98    0.60
  -5  -2   4    1.72    0.12
   5  -2  -4    1.70    0.15
  -5  -2   4    1.94    0.19
   5  -2  -4    1.34    0.13
  -5  -2   4    1.44    0.15
   5  -2  -4    1.65    0.17
   5   2  -4    2.12    0.20
  -5   2   4    1.74    0.14
  -5   2   4    1.11    0.15
   5   2  -4    1.99    0.17
   5   2  -4    1.79    0.12
  -5   2   4    1.31    0.15
  -4  -2   4   84.66    1.98
   4  -2  -4   89.17    1.96
  -4  -2   4   90.18    1.96
  -4  -2   4   86.07    1.91
   4  -2  -4   83.60    1.99
   4  -2  -4   88.00    1.96
  -4   2   4   84.12    1.98
   4   2  -4   89.59    1.99
   4   2  -4   90.09    1.91
  -4   2   4   87.84    1.95
  -4   2   4   88.31    1.97
   4   2  -4   89.29    1.96
   3  -2  -4   -0.02    0.08
  -3  -2   4   -0.11    0.08
  -3  -2   4   -0.04    0.08
   3  -2  -4    0.08    0.09
   3  -2  -4   -0.01    0.08
  -3  -2   4   -0.01    0.04
   3   2  -4    0.04    0.08
   3   2  -4    0.03    0.04
  -3   2   4    0.00    0.08
  -3   2   4    0.01    0.09
   3   2  -4   -0.07    0.09
  -3   2   4    0.01    0.08
  -2  -2   4    6.22    0.23
   2  -2  -4    5.97    0.23
   2  -2  -4    5.99    0.25
  -2  -2   4    6.53    0.21
   2  -2  -4    6.22    0.24
   2   2  -4    5.98    0.21
   2   2  -4    6.06    0.23
  -2   2   4    6.39    0.25
   2   2  -4    6.26    0.16
  -2   2   4    5.97    0.23
  -2   2   4    6.02    0.23
  -1  -2   4  141.28    3.00
   1  -2  -4  137.04    3.04
  -1  -2   4  142.85    3.03
   1  -2  -4  139.41    3.06
  -1   2   4  139.35    3.04
  -1   2   4  137.92    3.05
   1   2  -4  139.33    3.01
  -1   2   4  147.53    3.06
   1   2  -4  138.21    3.03
   0  -2  -4   22.19    0.54
   0  -2  -4   22.02    0.54
   0  -2  -4   20.23    0.56
   0  -2  -4   21.64    0.55
   0  -2   4   22.59    0.54
   0   2  -4   21.87    0.51
   0   2   4   22.49    0.55
   0   2  -4   22.39    0.49
   0   2  -4   21.45    0.49
   0   2   4   22.14    0.56
   0   2   4   21.25    0.54
   0   2  -4   21.99    0.52
   0   2   4   21.72    0.55
  -1  -2  -4  229.79    5.04
  -1  -2  -4  229.30    5.03
  -1  -2  -4  228.46    5.06
   1  -2   4  234.77    5.05
  -1  -2  -4  235.03    5.05
   1   2   4  238.85    5.03
   1   2   4  243.99    5.05
   1   2   4  238.18    5.06
  -1   2  -4  236.69    5.03
   1   2   4  232.16    5.05
   1   2   4  237.40    5.05
  -1   2  -4  232.56    4.99
  -2  -2  -4   19.03    0.51
  -2  -2  -4   20.03    0.50
   2  -2   4   20.89    0.54
  -2   2  -4   19.88    0.45
   2   2   4   20.16    0.52
   2   2   4   19.84    0.50
   2   2   4   20.46    0.49
   2   2   4   19.24    0.54
  -2   2  -4   19.13    0.52
   3  -2   4    4.37    0.23
  -3  -2  -4    4.22    0.18
   3  -2   4    3.93    0.14
  -3  -2  -4    3.66    0.21
  -3   2  -4    3.91    0.13
   3   2   4    4.30    0.21
   3   2   4    4.18    0.18
  -3   2  -4    4.35    0.22
   3   2   4    4.53    0.18
  -3   2  -4    3.83    0.15
   3   2   4    3.88    0.23
  -4  -2  -4   12.00    0.33
   4  -2   4   12.04    0.40
  -4  -2  -4   11.92    0.37
  -4  -2  -4   11.17    0.40
   4   2   4   11.59    0.38
   4   2   4   11.01    0.40
   4   2   4   11.70    0.33
  -4   2  -4   11.65    0.39
  -4   2  -4   11.36    0.31
   4   2   4   11.51    0.37
  -4   2  -4   11.66    0.33
   4   2   4   11.64    0.33
   5  -2   4    0.31    0.12
  -5  -2  -4    0.30    0.12
  -5  -2  -4    0.47    0.14
  -5   2  -4    0.44    0.09
  -5   2  -4    0.50    0.14
  -5   2  -4    0.38    0.05
  -5   2  -4    0.39    0.10
   5   2   4    0.59    0.14
   5   2   4    0.58    0.08
   5   2   4    0.39    0.12
   5   2   4    0.31    0.11
   5   2   4    0.46    0.09
  -6  -2  -4   15.87    0.53
   6  -2   4   16.04    0.45
   6  -2   4   15.82    0.53
  -6  -2  -4   15.63    0.49
   6   2   4   15.38    0.50
   6   2   4   15.82    0.53
   6   2   4   15.99    0.50
  -6   2  -4   16.78    0.54
   6   2   4   15.82    0.41
   6   2   4   16.36    0.44
  -6   2  -4   16.47    0.45
  -6   2  -4   15.62    0.46
  -7  -2  -4    2.15    0.20
   7  -2   4    1.99    0.17
   7  -2   4    2.05    0.23
   7   2   4    1.98    0.11
  -7   2  -4    2.02    0.17
   7   2   4    1.75    0.20
  -7   2  -4    2.00    0.18
   7   2   4    2.03    0.20
   7   2   4    2.58    0.22
   7   2   4    2.25    0.17
   8  -2   4    1.02    0.20
   8  -2   4    1.37    0.17
  -8  -2  -4    1.51    0.20
   8   2   4    1.41    0.08
   8   2   4    1.57    0.19
   8   2   4    1.36    0.19
   8   2   4    1.56    0.22
   8   2   4    1.71    0.15
  -8   2  -4    1.17    0.16
  -8   2  -4    1.40    0.18
   9  -2   4   26.28    0.75
   9  -2   4   26.75    0.83
  -9  -2  -4   25.92    0.78
  -9   2  -4   26.68    0.75
   9   2   4   26.20    0.69
   9   2   4   27.14    0.80
  -9   2  -4   26.70    0.77
   9   2   4   25.91    0.78
   9   2   4   24.96    0.83
 -10  -2  -4    0.40    0.19
  10  -2   4    0.64    0.17
  10  -2   4   -0.01    0.19
 -10   2  -4    0.76    0.18
  10   2   4    0.55    0.22
  10   2   4    0.60    0.18
  10   2   4    0.43    0.17
  11  -2   4    4.81    0.40
 -11  -2  -4    5.27    0.41
 -11   2  -4    5.13    0.37
  11   2   4    6.49    0.40
  11   2   4    6.30    0.45
 -12  -2  -4    3.18    0.34
  12  -2   4    3.19    0.36
  12   2   4    2.87    0.31
  12   2   4    2.87    0.34
 -12   2  -4    3.17    0.30
  14  -3  -4    0.24    0.24
  14  -3  -4   -0.27    0.21
 -14  -3   4   -0.14    0.23
  14   3  -4   -0.24    0.21
 -14   3   4    0.15    0.24
  13  -3  -4    6.64    0.48
 -13  -3   4    6.70    0.51
  13  -3  -4    5.71    0.44
 -13   3   4    6.20    0.48
  13   3  -4    6.87    0.51
  12  -3  -4    0.06    0.20
  12  -3  -4    0.33    0.11
 -12  -3   4    0.41    0.23
  12  -3  -4   -0.21    0.19
 -12   3   4    0.11    0.21
  12   3  -4    0.02    0.11
  12   3  -4   -0.11    0.20
  11  -3  -4    0.21    0.19
  11  -3  -4    0.52    0.20
  11  -3  -4    0.39    0.12
 -11  -3   4    0.35    0.20
  11   3  -4    0.34    0.14
  11   3  -4    0.53    0.13
  11   3  -4    0.45    0.20
 -11   3   4    0.42    0.21
  10  -3  -4    0.34    0.11
 -10  -3   4    0.34    0.19
  10  -3  -4    0.49    0.19
  10  -3  -4    0.12    0.13
  10   3  -4    0.52    0.12
  10   3  -4    0.55    0.20
 -10   3   4    0.23    0.18
  10   3  -4   -0.05    0.13
 -10   3   4    0.40    0.19
  -9  -3   4    4.13    0.27
   9  -3  -4    3.42    0.30
   9  -3  -4    4.38    0.27
   9  -3  -4    4.41    0.23
  -9  -3   4    4.49    0.34
  -9  -3   4    3.10    0.29
  -9   3   4    4.30    0.22
   9   3  -4    4.46    0.34
  -9   3   4    3.61    0.30
   9   3  -4    4.34    0.22
   9   3  -4    4.20    0.27
  -9   3   4    4.31    0.32
  -8  -3   4    1.27    0.20
   8  -3  -4    1.34    0.17
  -8  -3   4    1.35    0.16
   8  -3  -4    0.89    0.18
   8  -3  -4    1.14    0.14
  -8  -3   4    1.34    0.20
  -8   3   4    1.16    0.13
   8   3  -4    1.43    0.18
  -8   3   4    1.16    0.19
   8   3  -4    0.87    0.18
  -8   3   4    1.22    0.19
   8   3  -4    1.05    0.15
   7  -3  -4   34.70    0.88
   7  -3  -4   32.96    0.96
  -7  -3   4   34.32    0.93
  -7  -3   4   37.84    0.99
  -7  -3   4   36.38    0.89
   7  -3  -4   35.74    0.92
  -7   3   4   37.15    0.95
  -7   3   4   36.12    0.96
   7   3  -4   35.95    0.89
   7   3  -4   36.87    0.93
   7   3  -4   34.74    0.97
  -7   3   4   35.52    0.88
  -6  -3   4    0.08    0.12
   6  -3  -4    0.21    0.13
   6  -3  -4    0.33    0.11
  -6  -3   4    0.26    0.13
  -6  -3   4    0.37    0.10
   6  -3  -4    0.17    0.09
   6   3  -4    0.35    0.09
  -6   3   4    0.29    0.13
  -6   3   4    0.25    0.09
   6   3  -4    0.12    0.14
   6   3  -4    0.29    0.11
  -6   3   4    0.39    0.13
  -5  -3   4    3.71    0.18
  -5  -3   4    3.83    0.25
   5  -3  -4    3.44    0.21
   5  -3  -4    3.99    0.22
  -5  -3   4    3.77    0.23
   5  -3  -4    3.21    0.24
   5   3  -4    3.80    0.18
   5   3  -4    4.00    0.22
  -5   3   4    3.53    0.24
   5   3  -4    3.30    0.25
  -5   3   4    3.76    0.20
  -5   3   4    3.92    0.25
   4  -3  -4   16.28    0.51
  -4  -3   4   17.36    0.43
   4  -3  -4   16.71    0.47
   4  -3  -4   16.16    0.48
  -4  -3   4   16.41    0.48
  -4   3   4   17.93    0.49
   4   3  -4   16.18    0.47
   4   3  -4   16.75    0.51
  -4   3   4   16.20    0.47
  -4   3   4   16.98    0.50
   4   3  -4   16.79    0.42
   3  -3  -4    7.99    0.29
   3  -3  -4    7.63    0.29
   3  -3  -4    7.95    0.32
  -3  -3   4    8.03    0.28
   3   3  -4    8.34    0.31
  -3   3   4    8.38    0.28
  -3   3   4    8.00    0.31
   3   3  -4    7.53    0.23
  -3   3   4    8.06    0.30
   3   3  -4    7.58    0.27
   2  -3  -4   88.63    2.00
  -2  -3   4   92.81    1.98
   2  -3  -4   85.69    2.00
   2  -3  -4   88.56    2.01
   2  -3  -4   92.41    2.03
  -2   3   4   94.45    2.01
   2   3  -4   89.22    1.98
  -2   3   4   88.34    2.02
   2   3  -4   87.73    2.01
  -2   3   4   92.46    2.02
   1  -3  -4    5.06    0.22
   1  -3  -4    4.83    0.26
  -1  -3   4    4.72    0.17
   1  -3  -4    4.89    0.22
  -1  -3   4    5.29    0.18
  -1   3   4    5.36    0.23
  -1   3   4    4.71    0.21
   1   3  -4    5.08    0.19
  -1   3   4    5.41    0.24
   0  -3  -4   24.78    0.66
   0  -3  -4   26.28    0.65
   0  -3   4   25.67    0.62
   0  -3  -4   24.42    0.64
   0  -3  -4   25.19    0.64
   0   3   4   25.20    0.66
   0   3  -4   25.00    0.59
   0   3   4   25.85    0.65
   0   3   4   26.06    0.64
   0   3   4   26.75    0.63
   0   3  -4   26.13    0.59
   1  -3   4   92.93    2.01
  -1  -3  -4   87.81    2.00
  -1  -3  -4   91.23    2.01
  -1  -3  -4   92.27    2.01
  -1   3  -4   89.73    1.94
  -1   3  -4   89.75    1.94
   1   3   4   90.96    2.03
  -1   3  -4   89.48    1.96
   1   3   4   88.91    1.99
   1   3   4   90.38    2.01
   1   3   4   88.66    2.02
   2  -3   4    9.68    0.33
  -2  -3  -4    9.39    0.31
  -2  -3  -4    8.84    0.32
  -2   3  -4    8.92    0.23
   2   3   4    9.58    0.31
  -2   3  -4    9.33    0.25
  -2   3  -4    9.40    0.23
   2   3   4    8.92    0.33
   2   3   4    8.81    0.30
   2   3   4    9.19    0.30
   3  -3   4   59.21    1.38
  -3  -3  -4   57.22    1.33
  -3  -3  -4   58.41    1.35
  -3  -3  -4   58.97    1.38
  -3   3  -4   59.14    1.28
   3   3   4   59.45    1.38
   3   3   4   57.53    1.33
  -3   3  -4   56.96    1.27
  -3   3  -4   57.89    1.29
  -3   3  -4   58.17    1.36
   3   3   4   58.85    1.34
   3   3   4   56.49    1.33
   4  -3   4  102.55    2.33
  -4  -3  -4  100.21    2.33
  -4  -3  -4  103.00    2.30
  -4   3  -4  101.54    2.23
   4   3   4  102.74    2.28
   4   3   4  101.51    2.33
  -4   3  -4  103.06    2.25
   4   3   4  103.36    2.27
  -4   3  -4  105.43    2.32
   4   3   4  102.46    2.29
  -5  -3  -4    1.75    0.20
   5  -3   4    1.73    0.19
  -5  -3  -4    1.74    0.18
  -5   3  -4    1.54    0.13
   5   3   4    1.19    0.16
  -5   3  -4    1.40    0.10
  -5   3  -4    1.80    0.13
   5   3   4    1.52    0.17
   5   3   4    1.77    0.13
  -5   3  -4    1.86    0.19
   5   3   4    1.88    0.15
   5   3   4    2.06    0.17
  -6  -3  -4   30.10    0.80
   6  -3   4   30.23    0.84
  -6  -3  -4   32.26    0.91
   6   3   4   30.46    0.84
   6   3   4   29.91    0.78
   6   3   4   28.53    0.81
  -6   3  -4   29.78    0.82
   6   3   4   28.46    0.75
   6   3   4   28.12    0.72
  -6   3  -4   28.81    0.66
  -6   3  -4   29.32    0.73
  -6   3  -4   29.65    0.75
  -7  -3  -4   31.17    0.83
   7  -3   4   29.92    0.87
   7  -3   4   29.39    0.76
   7   3   4   29.98    0.77
   7   3   4   29.41    0.73
  -7   3  -4   30.44    0.77
   7   3   4   29.38    0.84
  -7   3  -4   30.40    0.79
   7   3   4   29.10    0.81
   7   3   4   30.52    0.87
  -8  -3  -4    0.46    0.17
   8  -3   4    0.59    0.13
   8  -3   4    0.53    0.19
   8   3   4    0.65    0.17
  -8   3  -4    0.56    0.14
   8   3   4    0.82    0.09
  -8   3  -4    0.60    0.15
   8   3   4    0.68    0.18
   8   3   4    0.82    0.16
   8   3   4    0.83    0.14
   9  -3   4    2.45    0.21
  -9  -3  -4    2.35    0.26
   9  -3   4    2.54    0.30
   9   3   4    2.54    0.20
  -9   3  -4    2.73    0.23
  -9   3  -4    2.33    0.23
   9   3   4    2.14    0.25
   9   3   4    2.69    0.14
   9   3   4    3.18    0.26
   9   3   4    2.81    0.29
 -10  -3  -4    4.52    0.34
  10  -3   4    4.63    0.38
  10   3   4    4.88    0.34
  10   3   4    3.76    0.33
  10   3   4    4.57    0.38
 -10   3  -4    4.10    0.32
  11  -3   4    5.68    0.45
 -11  -3  -4    6.76    0.44
  11   3   4    7.12    0.49
 -11   3  -4    6.87    0.40
  11   3   4    6.35    0.40
  12  -3   4    3.07    0.38
 -12  -3  -4    2.75    0.32
  12   3   4    2.79    0.35
 -12   3  -4    3.68    0.32
  12   3   4    2.93    0.31
  14  -4  -4    1.39    0.31
 -14  -4   4    1.48    0.33
 -14   4   4    1.69    0.31
  14   4  -4    1.18    0.31
  13  -4  -4   -0.10    0.21
  13  -4  -4    0.10    0.21
 -13  -4   4   -0.07    0.23
  13   4  -4   -0.07    0.22
 -13   4   4    0.06    0.22
 -12  -4   4   -0.01    0.21
  12  -4  -4   -0.19    0.18
  12  -4  -4   -0.19    0.20
  12  -4  -4    0.15    0.11
  12   4  -4    0.00    0.16
 -12   4   4   -0.32    0.18
  12   4  -4   -0.10    0.12
  12   4  -4   -0.20    0.19
  11  -4  -4    6.71    0.45
  11  -4  -4    7.36    0.31
 -11  -4   4    7.72    0.47
 -11   4   4    7.89    0.46
  11   4  -4    7.57    0.40
  11   4  -4    7.35    0.47
  10  -4  -4    0.59    0.18
 -10  -4   4    0.31    0.20
  10  -4  -4    0.33    0.12
  10  -4  -4    0.28    0.18
  10   4  -4    0.37    0.15
 -10   4   4    0.30    0.11
 -10   4   4    0.36    0.19
  10   4  -4    0.53    0.20
   9  -4  -4    8.39    0.33
  -9  -4   4    8.33    0.44
   9  -4  -4    8.45    0.44
  -9  -4   4    9.80    0.43
   9  -4  -4    7.96    0.37
   9   4  -4    8.22    0.45
   9   4  -4    9.38    0.38
  -9   4   4    8.43    0.33
  -9   4   4    8.64    0.43
  -9   4   4    9.27    0.43
  -8  -4   4    4.60    0.33
  -8  -4   4    4.71    0.27
   8  -4  -4    4.41    0.33
   8  -4  -4    5.46    0.26
   8  -4  -4    5.70    0.29
   8   4  -4    5.02    0.35
  -8   4   4    5.04    0.32
  -8   4   4    4.91    0.24
   8   4  -4    5.16    0.27
  -8   4   4    4.84    0.32
  -7  -4   4   12.77    0.41
   7  -4  -4   12.23    0.49
   7  -4  -4   12.43    0.41
   7  -4  -4   13.49    0.44
  -7  -4   4   12.57    0.46
  -7   4   4   12.55    0.46
  -7   4   4   12.15    0.48
   7   4  -4   13.51    0.42
  -7   4   4   12.84    0.41
   7   4  -4   12.11    0.44
   7   4  -4   12.46    0.49
  -6  -4   4   22.01    0.65
   6  -4  -4   22.84    0.68
   6  -4  -4   21.23    0.61
   6  -4  -4   22.64    0.64
  -6  -4   4   22.50    0.60
  -6   4   4   22.84    0.61
   6   4  -4   22.81    0.60
   6   4  -4   24.02    0.70
  -6   4   4   22.53    0.67
  -6   4   4   22.98    0.66
   5  -4  -4   17.69    0.55
  -5  -4   4   17.70    0.53
   5  -4  -4   17.48    0.51
   5  -4  -4   16.85    0.50
   5   4  -4   17.73    0.47
  -5   4   4   18.06    0.50
  -5   4   4   16.86    0.53
   5   4  -4   16.07    0.54
   5   4  -4   16.35    0.51
  -5   4   4   16.19    0.54
   4  -4  -4   15.22    0.48
   4  -4  -4   15.90    0.47
   4  -4  -4   17.07    0.48
  -4  -4   4   16.05    0.48
   4  -4  -4   15.43    0.51
  -4   4   4   16.05    0.49
   4   4  -4   15.79    0.47
   4   4  -4   15.77    0.50
  -4   4   4   16.30    0.51
  -4   4   4   15.44    0.47
   4   4  -4   15.51    0.42
   3  -4  -4    1.86    0.17
   3  -4  -4    1.96    0.16
  -3  -4   4    2.07    0.16
   3  -4  -4    1.79    0.16
   3  -4  -4    2.19    0.20
   3   4  -4    1.85    0.15
   3   4  -4    2.03    0.18
  -3   4   4    1.75    0.16
  -3   4   4    2.01    0.16
  -3   4   4    1.73    0.16
   3   4  -4    1.79    0.14
  -2  -4   4   30.02    0.73
   2  -4  -4   31.32    0.79
  -2  -4   4   29.31    0.73
   2  -4  -4   27.79    0.75
   2  -4  -4   29.46    0.76
   2   4  -4   30.43    0.73
  -2   4   4   29.55    0.78
  -2   4   4   29.95    0.76
  -2   4   4   31.17    0.77
   1  -4  -4    0.50    0.12
   1  -4  -4    0.42    0.13
  -1  -4   4    0.75    0.09
  -1  -4   4    0.66    0.10
   1  -4  -4    0.49    0.12
  -1  -4   4    0.58    0.09
   1  -4  -4    0.52    0.13
  -1   4   4    0.57    0.13
  -1   4   4    0.49    0.11
  -1   4   4    0.37    0.12
   1   4  -4    0.57    0.09
   0  -4  -4    0.14    0.11
   0  -4   4    0.17    0.09
   0  -4  -4    0.24    0.11
   0  -4   4    0.36    0.06
   0  -4  -4    0.19    0.11
   0  -4   4    0.22    0.06
   0   4  -4    0.26    0.09
   0   4  -4    0.35    0.08
   0   4   4    0.19    0.10
   0   4   4    0.00    0.11
   0   4   4    0.10    0.11
   0   4   4    0.29    0.10
  -1  -4  -4  112.98    2.51
  -1  -4  -4  112.84    2.51
  -1  -4  -4  108.99    2.50
   1  -4   4  112.47    2.49
  -1   4  -4  114.46    2.45
   1   4   4  111.93    2.50
   1   4   4  113.43    2.53
   1   4   4  114.79    2.51
  -1   4  -4  110.14    2.46
  -1   4  -4  114.12    2.45
   1   4   4  115.41    2.54
  -2  -4  -4    0.84    0.13
  -2  -4  -4    1.34    0.15
  -2  -4  -4    0.98    0.14
   2  -4   4    1.26    0.15
   2   4   4    0.89    0.12
   2   4   4    0.81    0.13
  -2   4  -4    1.15    0.09
  -2   4  -4    0.98    0.09
   2   4   4    0.96    0.12
  -2   4  -4    1.04    0.10
  -3  -4  -4    3.36    0.22
   3  -4   4    2.84    0.22
  -3  -4  -4    3.10    0.23
  -3   4  -4    3.19    0.16
  -3   4  -4    3.45    0.15
   3   4   4    2.56    0.21
   3   4   4    3.26    0.19
   3   4   4    3.12    0.20
  -3   4  -4    2.85    0.15
   3   4   4    3.44    0.20
  -4  -4  -4   27.74    0.74
   4  -4   4   27.59    0.76
  -4  -4  -4   26.97    0.76
   4   4   4   27.80    0.71
   4   4   4   27.12    0.70
   4   4   4   27.93    0.70
  -4   4  -4   27.10    0.66
  -4   4  -4   26.77    0.67
  -4   4  -4   27.74    0.75
   4   4   4   27.75    0.76
  -5  -4  -4   18.36    0.58
  -5  -4  -4   18.46    0.56
   5  -4   4   17.18    0.57
  -5   4  -4   17.82    0.48
   5   4   4   17.93    0.51
  -5   4  -4   17.38    0.56
  -5   4  -4   17.59    0.46
   5   4   4   17.87    0.50
   5   4   4   17.47    0.57
   5   4   4   18.50    0.52
  -5   4  -4   17.68    0.49
   5   4   4   17.21    0.57
  -6  -4  -4    0.32    0.15
   6  -4   4    0.13    0.15
  -6   4  -4    0.09    0.07
   6   4   4    0.01    0.10
  -6   4  -4    0.13    0.09
  -6   4  -4    0.06    0.10
   6   4   4   -0.17    0.13
   6   4   4    0.13    0.11
   6   4   4    0.00    0.09
   6   4   4    0.02    0.12
   7  -4   4    0.63    0.19
  -7  -4  -4    1.07    0.19
   7  -4   4    1.24    0.15
  -7   4  -4    1.33    0.15
   7   4   4    1.06    0.18
  -7   4  -4    1.34    0.16
   7   4   4    1.45    0.17
   7   4   4    1.43    0.22
  -7   4  -4    1.19    0.09
   7   4   4    1.11    0.16
   7   4   4    1.07    0.13
   8  -4   4    2.26    0.20
  -8  -4  -4    2.98    0.27
   8  -4   4    3.06    0.30
  -8   4  -4    3.19    0.25
   8   4   4    3.46    0.24
   8   4   4    3.11    0.28
   8   4   4    2.65    0.18
   8   4   4    3.22    0.25
   8   4   4    2.91    0.28
  -8   4  -4    2.60    0.22
   9  -4   4    0.26    0.14
   9  -4   4    0.25    0.21
  -9  -4  -4    0.19    0.19
  -9   4  -4    0.53    0.21
  -9   4  -4    0.17    0.15
   9   4   4    0.41    0.17
   9   4   4    0.13    0.14
   9   4   4    0.17    0.19
  10  -4   4    2.73    0.34
 -10  -4  -4    2.76    0.30
  10   4   4    2.15    0.28
  10   4   4    2.79    0.30
 -10   4  -4    2.34    0.24
  10   4   4    2.54    0.26
  11  -4   4    1.22    0.30
 -11  -4  -4    1.18    0.26
  11   4   4    1.22    0.26
  11   4   4    1.15    0.22
 -11   4  -4    1.20    0.22
 -12  -4  -4    1.33    0.28
  12  -4   4    0.49    0.26
  12   4   4    0.71    0.21
 -12   4  -4    0.76    0.22
  12   4   4    0.69    0.26
  13  -5  -4    0.10    0.23
  13  -5  -4   -0.11    0.18
 -13  -5   4    0.17    0.25
  13  -5  -4    0.62    0.25
  13   5  -4    0.00    0.23
 -13   5   4    0.31    0.24
  13   5  -4    0.12    0.19
  12  -5  -4   -0.16    0.22
 -12  -5   4    0.00    0.22
  12  -5  -4   -0.30    0.19
  12  -5  -4    0.03    0.17
  12   5  -4   -0.17    0.15
  12   5  -4   -0.23    0.20
 -12   5   4    0.16    0.21
  11  -5  -4    3.39    0.28
 -11  -5   4    3.92    0.35
  11  -5  -4    3.42    0.35
  11  -5  -4    3.13    0.25
  11   5  -4    2.84    0.33
 -11   5   4    2.86    0.30
  11   5  -4    3.85    0.31
 -10  -5   4    1.17    0.24
  10  -5  -4    1.59    0.18
  10  -5  -4    1.72    0.26
  10  -5  -4    1.67    0.22
 -10   5   4    1.60    0.17
  10   5  -4    1.34    0.26
 -10   5   4    1.39    0.23
  10   5  -4    1.72    0.21
   9  -5  -4   16.06    0.50
   9  -5  -4   15.67    0.54
   9  -5  -4   16.50    0.56
   9  -5  -4   16.23    0.63
  -9  -5   4   16.28    0.61
  -9   5   4   15.14    0.60
  -9   5   4   16.41    0.50
   9   5  -4   15.78    0.53
   9   5  -4   15.95    0.63
  -9   5   4   15.72    0.59
   8  -5  -4   65.78    1.59
   8  -5  -4   64.77    1.56
  -8  -5   4   66.92    1.58
   8  -5  -4   66.99    1.67
  -8  -5   4   70.07    1.65
   8  -5  -4   63.25    1.59
   8   5  -4   63.71    1.68
   8   5  -4   66.05    1.57
  -8   5   4   65.62    1.63
  -8   5   4   65.76    1.56
  -8   5   4   69.14    1.66
  -7  -5   4    3.88    0.30
   7  -5  -4    4.13    0.32
   7  -5  -4    3.79    0.27
   7  -5  -4    3.90    0.25
   7  -5  -4    4.06    0.26
  -7  -5   4    4.30    0.24
   7   5  -4    4.14    0.32
  -7   5   4    3.74    0.23
  -7   5   4    4.11    0.30
   7   5  -4    4.29    0.24
  -7   5   4    4.06    0.29
  -6  -5   4   41.99    1.07
   6  -5  -4   41.44    1.05
   6  -5  -4   41.44    1.05
   6  -5  -4   41.12    1.03
   6  -5  -4   39.37    1.10
  -6   5   4   42.28    1.07
   6   5  -4   41.62    1.11
  -6   5   4   43.23    1.04
   6   5  -4   40.57    1.05
  -6   5   4   41.38    1.09
   6   5  -4   42.64    1.01
   5  -5  -4   14.63    0.47
   5  -5  -4   14.67    0.47
   5  -5  -4   14.36    0.46
  -5  -5   4   15.03    0.49
   5  -5  -4   13.95    0.51
  -5   5   4   15.36    0.46
   5   5  -4   14.96    0.43
  -5   5   4   16.27    0.52
   5   5  -4   14.20    0.52
  -5   5   4   14.54    0.49
   5   5  -4   13.71    0.47
   4  -5  -4    1.99    0.18
   4  -5  -4    2.40    0.19
   4  -5  -4    2.04    0.17
   4  -5  -4    2.07    0.20
  -4  -5   4    2.44    0.20
  -4   5   4    1.98    0.19
  -4   5   4    2.17    0.19
  -4   5   4    2.43    0.19
   4   5  -4    2.22    0.20
   4   5  -4    2.50    0.17
   4   5  -4    2.33    0.18
   3  -5  -4    4.19    0.25
   3  -5  -4    4.62    0.26
   3  -5  -4    4.75    0.31
  -3  -5   4    4.41    0.24
   3  -5  -4    4.71    0.25
  -3  -5   4    4.64    0.24
   3   5  -4    4.58    0.21
  -3   5   4    4.55    0.27
   3   5  -4    4.84    0.24
  -3   5   4    4.59    0.26
  -3   5   4    4.72    0.25
   2  -5  -4    1.29    0.15
  -2  -5   4    1.36    0.13
   2  -5  -4    1.50    0.17
   2  -5  -4    0.89    0.16
  -2  -5   4    1.48    0.14
   2  -5  -4    1.06    0.15
  -2   5   4    1.46    0.17
  -2   5   4    1.80    0.18
  -2   5   4    1.23    0.17
   2   5  -4    1.92    0.15
   1  -5  -4   74.05    1.77
   1  -5  -4   75.57    1.74
   1  -5  -4   75.69    1.74
  -1  -5   4   78.16    1.67
  -1  -5   4   73.59    1.68
  -1  -5   4   74.58    1.68
   1  -5  -4   75.73    1.74
  -1   5   4   76.79    1.74
  -1   5   4   76.52    1.76
  -1   5   4   73.92    1.73
   1   5  -4   73.28    1.70
  -1   5   4   76.56    1.74
   0  -5   4   43.36    0.99
   0  -5   4   43.21    0.96
   0  -5  -4   39.69    1.02
   0  -5  -4   41.50    1.03
   0  -5  -4   42.77    1.04
   0  -5   4   41.36    0.95
   0   5   4   41.48    1.02
   0   5   4   42.71    1.06
   0   5   4   40.78    1.03
   0   5  -4   41.65    0.99
   0   5   4   42.07    1.03
   0   5  -4   42.10    0.98
  -1  -5  -4   77.85    1.86
  -1  -5  -4   82.44    1.87
  -1  -5  -4   82.87    1.87
   1  -5   4   80.42    1.76
   1  -5   4   78.98    1.76
   1  -5   4   83.25    1.84
   1   5   4   84.67    1.87
   1   5   4   83.87    1.86
  -1   5  -4   81.45    1.81
  -1   5  -4   80.57    1.83
   1   5   4   82.57    1.90
  -1   5  -4   77.65    1.80
  -2  -5  -4   20.73    0.59
  -2  -5  -4   18.74    0.58
   2  -5   4   20.27    0.57
  -2  -5  -4   20.27    0.58
   2   5   4   20.53    0.58
   2   5   4   20.15    0.60
   2   5   4   19.64    0.60
  -2   5  -4   20.22    0.52
  -2   5  -4   20.12    0.54
  -2   5  -4   20.62    0.52
   2   5   4   21.71    0.57
   3  -5   4   26.54    0.74
  -3  -5  -4   28.54    0.75
  -3  -5  -4   28.39    0.76
   3   5   4   27.27    0.72
  -3   5  -4   26.84    0.67
   3   5   4   27.97    0.73
  -3   5  -4   26.89    0.68
  -3   5  -4   26.95    0.67
   3   5   4   27.01    0.76
   4  -5   4   10.52    0.42
  -4  -5  -4   11.82    0.44
  -4   5  -4   11.24    0.34
   4   5   4   11.19    0.37
   4   5   4   11.97    0.40
  -4   5  -4   11.44    0.35
   4   5   4   12.24    0.40
  -4   5  -4   11.84    0.36
   4   5   4   10.78    0.43
   5  -5   4    4.85    0.31
  -5  -5  -4    4.75    0.32
  -5   5  -4    5.15    0.30
   5   5   4    5.64    0.25
   5   5   4    5.49    0.28
   5   5   4    5.29    0.32
  -5   5  -4    4.85    0.23
  -5   5  -4    4.94    0.23
   5   5   4    5.40    0.26
  -5   5  -4    5.40    0.24
   6  -5   4    0.50    0.13
  -6  -5  -4    0.70    0.18
   6  -5   4    0.45    0.18
  -6   5  -4    0.41    0.09
  -6   5  -4    0.66    0.13
   6   5   4    0.81    0.17
  -6   5  -4    0.73    0.13
   6   5   4    0.64    0.14
   6   5   4    0.47    0.12
   6   5   4    0.45    0.12
   6   5   4    0.45    0.15
   7  -5   4   10.74    0.39
   7  -5   4   10.82    0.49
  -7  -5  -4   11.77    0.49
   7   5   4   11.40    0.42
   7   5   4   11.04    0.39
   7   5   4   12.25    0.41
   7   5   4   11.18    0.48
  -7   5  -4   11.75    0.41
   7   5   4   11.51    0.49
  -7   5  -4   10.96    0.33
  -7   5  -4   10.95    0.40
  -8  -5  -4    0.07    0.18
   8  -5   4    0.02    0.12
   8  -5   4    0.05    0.20
  -8   5  -4    0.06    0.13
   8   5   4    0.27    0.13
  -8   5  -4    0.04    0.13
  -8   5  -4    0.14    0.07
   8   5   4    0.32    0.17
   8   5   4    0.22    0.17
   9  -5   4    4.17    0.36
  -9  -5  -4    3.35    0.32
   9   5   4    4.39    0.29
   9   5   4    3.74    0.33
   9   5   4    4.07    0.36
  -9   5  -4    3.89    0.28
 -10  -5  -4    3.88    0.35
  10  -5   4    4.25    0.39
 -10   5  -4    3.91    0.31
  10   5   4    4.25    0.37
  10   5   4    4.80    0.32
  10   5   4    3.98    0.36
 -11  -5  -4    1.17    0.27
  11  -5   4    0.89    0.29
 -11   5  -4    1.11    0.23
  11   5   4    1.47    0.24
  11   5   4    0.72    0.25
 -13  -6   4    0.78    0.28
  13  -6  -4    0.72    0.22
  13  -6  -4    0.97    0.30
  13   6  -4    0.83    0.22
 -13   6   4    1.32    0.29
  13   6  -4    0.87    0.29
  12  -6  -4    7.41    0.51
 -12  -6   4    5.34    0.43
  12  -6  -4    5.42    0.44
  12  -6  -4    6.31    0.40
  12   6  -4    6.39    0.49
  12   6  -4    5.85    0.40
 -12   6   4    6.30    0.48
 -11  -6   4    0.06    0.22
  11  -6  -4    0.30    0.18
  11  -6  -4    0.21    0.14
  11  -6  -4    0.26    0.21
 -11   6   4    0.19    0.21
  11   6  -4    0.21    0.16
  11   6  -4    0.60    0.23
  10  -6  -4    1.59    0.26
  10  -6  -4    1.18    0.17
  10  -6  -4    1.40    0.21
 -10  -6   4    1.81    0.28
  10   6  -4    1.33    0.20
  10   6  -4    1.41    0.26
 -10   6   4    1.10    0.24
  -9  -6   4    1.00    0.22
   9  -6  -4    0.79    0.18
   9  -6  -4    0.67    0.22
   9  -6  -4    0.98    0.18
   9  -6  -4    0.96    0.17
   9   6  -4    0.76    0.22
   9   6  -4    0.85    0.17
  -9   6   4    0.77    0.20
  -9   6   4    0.62    0.14
   8  -6  -4    2.38    0.28
   8  -6  -4    2.05    0.21
   8  -6  -4    1.97    0.22
   8  -6  -4    1.89    0.20
  -8  -6   4    2.05    0.25
   8   6  -4    2.16    0.21
  -8   6   4    2.61    0.26
   8   6  -4    2.48    0.29
  -8   6   4    1.76    0.23
  -8   6   4    2.27    0.20
   7  -6  -4    1.39    0.19
   7  -6  -4    1.23    0.18
   7  -6  -4    1.43    0.18
  -7  -6   4    1.59    0.23
   7  -6  -4    1.11    0.22
   7   6  -4    1.87    0.18
  -7   6   4    1.76    0.19
  -7   6   4    1.64    0.22
   7   6  -4    1.35    0.22
  -7   6   4    1.55    0.21
   6  -6  -4    3.32    0.24
  -6  -6   4    2.70    0.24
   6  -6  -4    3.14    0.24
   6  -6  -4    2.67    0.25
   6  -6  -4    2.57    0.22
  -6   6   4    2.35    0.20
   6   6  -4    2.97    0.21
  -6   6   4    2.58    0.24
   6   6  -4    2.78    0.28
  -6   6   4    2.47    0.23
   5  -6  -4   -0.05    0.11
   5  -6  -4    0.15    0.15
   5  -6  -4    0.03    0.11
   5  -6  -4   -0.06    0.12
  -5  -6   4   -0.01    0.13
  -5   6   4    0.12    0.13
  -5   6   4    0.08    0.11
   5   6  -4    0.05    0.14
  -5   6   4    0.13    0.13
   5   6  -4   -0.09    0.10
   5   6  -4    0.12    0.10
  -4  -6   4   15.30    0.50
   4  -6  -4   15.68    0.51
   4  -6  -4   16.43    0.50
   4  -6  -4   16.17    0.56
   4  -6  -4   15.20    0.51
  -4  -6   4   16.41    0.50
  -4   6   4   16.08    0.50
  -4   6   4   15.78    0.53
   4   6  -4   14.68    0.49
  -4   6   4   15.63    0.53
   4   6  -4   15.78    0.46
   4   6  -4   15.34    0.54
  -3  -6   4   12.79    0.43
   3  -6  -4   12.57    0.43
   3  -6  -4   12.12    0.44
  -3  -6   4   13.95    0.43
   3  -6  -4   12.81    0.49
   3  -6  -4   12.81    0.44
  -3   6   4   13.08    0.46
  -3   6   4   13.73    0.47
  -3   6   4   12.61    0.43
   3   6  -4   12.41    0.42
   2  -6  -4    3.11    0.26
  -2  -6   4    2.36    0.18
  -2  -6   4    2.37    0.18
   2  -6  -4    2.73    0.21
   2  -6  -4    2.26    0.20
   2  -6  -4    1.72    0.18
  -2   6   4    2.25    0.18
   2   6  -4    2.25    0.18
  -2   6   4    2.45    0.21
  -2   6   4    2.34    0.20
  -2   6   4    2.24    0.19
  -1  -6   4   46.38    1.06
   1  -6  -4   45.75    1.14
  -1  -6   4   45.41    1.08
   1  -6  -4   46.80    1.14
   1  -6  -4   45.55    1.14
  -1  -6   4   45.22    1.08
   1   6  -4   46.37    1.10
  -1   6   4   48.05    1.17
  -1   6   4   46.70    1.14
  -1   6   4   45.41    1.13
  -1   6   4   43.79    1.14
   0  -6  -4   28.48    0.78
   0  -6   4   29.08    0.70
   0  -6  -4   28.01    0.77
   0  -6   4   28.27    0.70
   0  -6  -4   29.35    0.79
   0  -6   4   29.14    0.72
   0   6  -4   28.88    0.73
   0   6   4   28.92    0.77
   0   6  -4   29.07    0.74
   0   6   4   28.77    0.80
   0   6   4   29.02    0.77
   1  -6   4   20.37    0.56
   1  -6   4   19.97    0.50
  -1  -6  -4   19.66    0.60
   1  -6   4   20.48    0.50
  -1  -6  -4   20.80    0.61
  -1  -6  -4   20.19    0.60
  -1   6  -4   20.90    0.55
   1   6   4   20.42    0.60
  -1   6  -4   20.00    0.54
  -1   6  -4   20.21    0.57
   1   6   4   19.18    0.62
   1   6   4   19.47    0.58
   2  -6   4   46.61    1.15
   2  -6   4   45.83    1.04
  -2  -6  -4   48.70    1.18
  -2  -6  -4   48.50    1.17
   2  -6   4   46.88    1.03
   2   6   4   46.31    1.18
  -2   6  -4   47.03    1.10
   2   6   4   47.91    1.20
  -2   6  -4   45.69    1.11
   2   6   4   48.30    1.16
   2   6   4   45.65    1.16
  -2   6  -4   45.06    1.12
   3  -6   4   21.88    0.66
  -3  -6  -4   22.53    0.68
  -3  -6  -4   21.64    0.67
  -3   6  -4   22.22    0.59
  -3   6  -4   23.22    0.61
   3   6   4   22.95    0.68
  -3   6  -4   23.00    0.60
   3   6   4   22.70    0.65
   3   6   4   22.30    0.65
   4  -6   4    8.74    0.39
  -4  -6  -4    8.49    0.40
  -4  -6  -4    9.57    0.46
  -4   6  -4    9.24    0.34
   4   6   4    9.53    0.41
  -4   6  -4    8.67    0.31
   4   6   4    8.69    0.36
   4   6   4    9.06    0.36
  -4   6  -4    8.73    0.32
  -4   6  -4    9.09    0.33
   5  -6   4   13.39    0.51
   5  -6   4   12.52    0.41
  -5  -6  -4   12.73    0.50
   5   6   4   13.77    0.47
  -5   6  -4   13.03    0.41
   5   6   4   12.12    0.49
   5   6   4   13.13    0.45
  -5   6  -4   12.18    0.42
  -5   6  -4   13.09    0.41
   6  -6   4   28.40    0.76
   6  -6   4   26.15    0.86
  -6  -6  -4   29.62    0.86
  -6   6  -4   30.15    0.77
   6   6   4   29.27    0.81
   6   6   4   29.43    0.79
   6   6   4   28.44    0.76
  -6   6  -4   29.24    0.78
  -6   6  -4   29.22    0.74
   6   6   4   29.43    0.88
   6   6   4   28.94    0.86
  -7  -6  -4   19.02    0.66
   7  -6   4   18.57    0.56
   7  -6   4   18.32    0.67
  -7   6  -4   18.42    0.51
  -7   6  -4   19.13    0.57
   7   6   4   18.11    0.55
  -7   6  -4   18.82    0.58
   7   6   4   19.26    0.61
   7   6   4   17.41    0.65
   7   6   4   17.55    0.66
   8  -6   4    2.24    0.21
   8  -6   4    2.03    0.28
  -8  -6  -4    2.74    0.30
   8   6   4    2.46    0.22
  -8   6  -4    2.09    0.22
   8   6   4    1.79    0.26
   8   6   4    1.89    0.25
  -8   6  -4    2.10    0.19
  -9  -6  -4   15.95    0.62
   9  -6   4   13.91    0.64
   9   6   4   15.06    0.62
   9   6   4   14.03    0.62
   9   6   4   15.22    0.52
  -9   6  -4   14.49    0.53
  10  -6   4    1.09    0.28
 -10  -6  -4    1.12    0.26
  10   6   4    1.20    0.25
  10   6   4    1.67    0.29
 -10   6  -4    0.89    0.20
  11  -6   4    1.13    0.31
 -11  -6  -4    0.87    0.27
  11   6   4    0.44    0.22
 -11   6  -4    0.45    0.20
  12  -7  -4    0.78    0.22
 -12  -7   4    1.61    0.31
  12  -7  -4    0.60    0.27
  12  -7  -4    1.03    0.30
  12   7  -4    0.48    0.20
 -12   7   4    0.96    0.26
  12   7  -4    0.16    0.24
  11  -7  -4    0.68    0.25
  11  -7  -4    0.41    0.19
 -11  -7   4    0.80    0.26
  11   7  -4    0.52    0.18
 -11   7   4    0.95    0.25
  11   7  -4    0.33    0.23
  10  -7  -4    1.30    0.22
  10  -7  -4    1.19    0.26
 -10  -7   4    1.26    0.26
  10   7  -4    0.98    0.27
 -10   7   4    1.10    0.24
  10   7  -4    1.11    0.20
   9  -7  -4    0.64    0.18
  -9  -7   4    0.40    0.21
   9  -7  -4    0.53    0.16
   9  -7  -4    0.92    0.25
  -9   7   4    0.50    0.19
   9   7  -4    0.67    0.16
   9   7  -4    0.60    0.22
  -8  -7   4    1.28    0.23
   8  -7  -4    1.33    0.24
   8  -7  -4    1.60    0.21
   8  -7  -4    1.30    0.19
   8   7  -4    1.17    0.24
  -8   7   4    1.24    0.18
   8   7  -4    1.36    0.19
  -8   7   4    1.24    0.22
   7  -7  -4    0.28    0.14
   7  -7  -4    0.13    0.15
   7  -7  -4    0.36    0.17
  -7  -7   4    0.36    0.18
   7  -7  -4    0.33    0.20
   7   7  -4    0.56    0.15
  -7   7   4    0.46    0.18
   7   7  -4    0.38    0.19
  -7   7   4    0.27    0.13
  -7   7   4    0.23    0.15
  -6  -7   4   60.70    1.53
   6  -7  -4   62.38    1.52
   6  -7  -4   63.17    1.52
   6  -7  -4   62.61    1.52
   6  -7  -4   61.24    1.58
  -6   7   4   62.53    1.52
   6   7  -4   62.53    1.48
  -6   7   4   60.93    1.57
   6   7  -4   63.42    1.60
  -6   7   4   63.25    1.55
   5  -7  -4    2.32    0.22
   5  -7  -4    2.57    0.24
   5  -7  -4    2.29    0.21
   5  -7  -4    2.56    0.26
  -5  -7   4    1.63    0.20
  -5  -7   4    2.25    0.22
  -5   7   4    2.12    0.23
  -5   7   4    1.85    0.21
  -5   7   4    2.03    0.23
   5   7  -4    2.05    0.24
   5   7  -4    2.43    0.19
   4  -7  -4   28.40    0.80
  -4  -7   4   29.40    0.80
   4  -7  -4   29.40    0.86
   4  -7  -4   30.05    0.80
  -4  -7   4   29.81    0.80
   4  -7  -4   27.74    0.80
  -4   7   4   28.72    0.82
   4   7  -4   29.00    0.76
  -4   7   4   29.72    0.81
   4   7  -4   28.42    0.80
  -4   7   4   28.04    0.84
   3  -7  -4   13.36    0.48
   3  -7  -4   14.25    0.53
   3  -7  -4   13.08    0.47
  -3  -7   4   14.18    0.46
  -3  -7   4   13.60    0.46
   3  -7  -4   13.39    0.49
  -3   7   4   13.80    0.50
   3   7  -4   14.57    0.47
  -3   7   4   13.71    0.47
  -3   7   4   13.34    0.51
   2  -7  -4   71.35    1.72
   2  -7  -4   73.29    1.71
  -2  -7   4   73.34    1.68
  -2  -7   4   72.10    1.67
   2  -7  -4   76.64    1.72
   2  -7  -4   69.04    1.75
  -2   7   4   71.67    1.72
  -2   7   4   73.11    1.75
  -2   7   4   70.99    1.70
  -2   7   4   71.98    1.73
   2   7  -4   70.73    1.69
  -1  -7   4    7.43    0.29
  -1  -7   4    7.94    0.27
   1  -7  -4    7.50    0.34
   1  -7  -4    7.67    0.35
   1  -7  -4    7.00    0.34
  -1  -7   4    7.53    0.30
  -1   7   4    7.24    0.33
  -1   7   4    7.36    0.36
  -1   7   4    7.27    0.36
   1   7  -4    8.18    0.32
  -1   7   4    7.24    0.33
   0  -7   4    1.34    0.14
   0  -7  -4    1.42    0.18
   0  -7  -4    1.16    0.17
   0  -7   4    1.38    0.14
   0  -7   4    1.30    0.13
   0  -7  -4    0.96    0.17
   0   7   4    1.71    0.19
   0   7  -4    1.38    0.16
   0   7   4    1.13    0.17
   0   7   4    1.15    0.18
   0   7   4    1.25    0.17
   0   7  -4    1.21    0.15
   0   7  -4    1.29    0.16
   1  -7   4    0.61    0.13
   1  -7   4    0.77    0.11
  -1  -7  -4    0.47    0.14
  -1  -7  -4    0.36    0.15
   1  -7   4    0.51    0.10
   1   7   4    0.38    0.14
  -1   7  -4    0.57    0.12
  -1   7  -4    0.59    0.13
  -1   7  -4    0.61    0.14
   1   7   4    0.38    0.13
   1   7   4    0.59    0.16
  -2  -7  -4    3.16    0.25
   2  -7   4    3.55    0.16
   2  -7   4    3.78    0.25
  -2  -7  -4    3.45    0.27
   2  -7   4    3.52    0.17
  -2   7  -4    3.59    0.24
  -2   7  -4    3.80    0.23
   2   7   4    3.83    0.27
  -2   7  -4    3.64    0.24
   2   7   4    3.69    0.26
   2   7   4    2.96    0.25
   2   7   4    2.64    0.25
  -3  -7  -4   13.36    0.51
   3  -7   4   14.05    0.50
  -3   7  -4   13.58    0.46
   3   7   4   14.69    0.50
  -3   7  -4   14.03    0.45
   3   7   4   14.20    0.52
   3   7   4   13.84    0.49
  -3   7  -4   14.64    0.44
   4  -7   4    0.27    0.16
  -4  -7  -4    0.28    0.17
  -4   7  -4    0.25    0.11
  -4   7  -4    0.34    0.12
  -4   7  -4    0.39    0.13
   4   7   4    0.38    0.15
  -4   7  -4    0.13    0.11
   4   7   4    0.20    0.17
   4   7   4    0.23    0.14
  -5  -7  -4    5.44    0.38
   5  -7   4    3.93    0.32
   5   7   4    5.29    0.36
  -5   7  -4    4.68    0.28
  -5   7  -4    4.97    0.28
   5   7   4    5.04    0.31
  -5   7  -4    4.76    0.28
   6  -7   4    2.40    0.28
  -6  -7  -4    2.24    0.26
  -6   7  -4    2.32    0.20
   6   7   4    2.27    0.27
  -6   7  -4    2.26    0.19
  -6   7  -4    2.02    0.19
   7  -7   4   18.44    0.71
  -7  -7  -4   20.03    0.70
   7  -7   4   19.95    0.61
  -7   7  -4   19.24    0.57
  -7   7  -4   19.50    0.61
  -7   7  -4   20.64    0.62
   7   7   4   20.88    0.73
   7   7   4   20.16    0.70
  -8  -7  -4    1.48    0.26
   8  -7   4    1.46    0.27
  -8   7  -4    1.68    0.21
   8   7   4    1.38    0.25
   8   7   4    1.29    0.25
  -9  -7  -4    0.65    0.24
   9  -7   4    0.70    0.25
   9   7   4    0.87    0.25
  -9   7  -4    0.59    0.18
   9   7   4    0.76    0.22
 -10  -7  -4    2.99    0.35
  10  -7   4    3.83    0.41
  10   7   4    3.39    0.35
  10   7   4    3.08    0.35
 -10   7  -4    3.20    0.30
  12  -8  -4    1.14    0.22
 -12  -8   4    1.30    0.30
  12  -8  -4    1.13    0.33
  12   8  -4    1.47    0.24
  12   8  -4    1.30    0.32
 -12   8   4    0.95    0.27
  11  -8  -4    0.67    0.27
 -11  -8   4    0.52    0.26
  11  -8  -4    0.71    0.21
 -11   8   4    0.56    0.24
  11   8  -4    0.77    0.20
  11   8  -4    1.00    0.28
  10  -8  -4    4.10    0.31
  10  -8  -4    3.51    0.37
 -10  -8   4    3.67    0.37
  10   8  -4    3.75    0.31
  10   8  -4    3.94    0.39
 -10   8   4    3.52    0.35
   9  -8  -4    0.46    0.23
  -9  -8   4    0.63    0.22
   9  -8  -4    0.36    0.18
   9   8  -4    0.44    0.17
   9   8  -4    0.25    0.22
  -9   8   4    0.11    0.19
   8  -8  -4    1.85    0.28
  -8  -8   4    2.55    0.29
   8  -8  -4    1.61    0.22
   8  -8  -4    1.83    0.23
   8   8  -4    1.58    0.27
   8   8  -4    2.21    0.22
  -8   8   4    1.72    0.25
  -7  -8   4    0.91    0.21
   7  -8  -4    0.90    0.23
   7  -8  -4    0.85    0.19
   7  -8  -4    1.19    0.20
   7   8  -4    0.83    0.17
   7   8  -4    0.99    0.24
  -7   8   4    1.32    0.22
   6  -8  -4    1.56    0.21
   6  -8  -4    1.59    0.26
  -6  -8   4    1.43    0.22
   6  -8  -4    1.44    0.22
   6   8  -4    1.50    0.19
  -6   8   4    1.31    0.22
  -6   8   4    1.38    0.22
   6   8  -4    1.67    0.26
   5  -8  -4    1.03    0.19
   5  -8  -4    0.95    0.20
  -5  -8   4    1.24    0.21
   5  -8  -4    1.11    0.22
   5   8  -4    0.61    0.20
  -5   8   4    1.15    0.21
  -5   8   4    1.34    0.22
   5   8  -4    0.94    0.16
   4  -8  -4   15.68    0.60
  -4  -8   4   15.56    0.54
   4  -8  -4   16.33    0.56
  -4  -8   4   15.91    0.55
   4  -8  -4   16.50    0.58
   4  -8  -4   16.13    0.55
  -4   8   4   16.97    0.60
   4   8  -4   15.85    0.51
  -4   8   4   15.51    0.57
  -3  -8   4   18.11    0.57
   3  -8  -4   18.90    0.65
   3  -8  -4   18.04    0.60
  -3  -8   4   18.26    0.57
   3  -8  -4   18.38    0.61
   3  -8  -4   18.77    0.59
  -3   8   4   16.69    0.60
  -3   8   4   18.14    0.63
   2  -8  -4    0.13    0.13
   2  -8  -4   -0.38    0.13
  -2  -8   4   -0.04    0.11
   2  -8  -4    0.13    0.14
  -2  -8   4    0.00    0.12
  -2   8   4   -0.16    0.14
  -2   8   4   -0.03    0.14
   2   8  -4    0.06    0.11
   1  -8  -4    1.35    0.21
  -1  -8   4    1.18    0.15
  -1  -8   4    1.33    0.16
  -1  -8   4    1.57    0.14
   1  -8  -4    1.44    0.20
  -1   8   4    1.61    0.22
   1   8  -4    1.31    0.17
  -1   8   4    1.14    0.19
   0  -8  -4   -0.16    0.14
   0  -8   4    0.07    0.10
   0  -8   4   -0.04    0.10
   0  -8   4    0.03    0.11
   0   8   4    0.01    0.15
   0   8  -4    0.17    0.13
   0   8  -4    0.04    0.12
   0   8   4    0.17    0.15
   0   8  -4   -0.06    0.11
  -1  -8  -4    6.92    0.38
   1  -8   4    7.83    0.28
   1  -8   4    7.51    0.32
   1  -8   4    7.47    0.29
  -1   8  -4    7.79    0.34
  -1   8  -4    7.32    0.33
  -1   8  -4    7.02    0.34
   2  -8   4   11.07    0.42
  -2  -8  -4   10.94    0.48
   2  -8   4   10.98    0.34
   2  -8   4   10.87    0.33
  -2   8  -4   11.25    0.43
   2   8   4   10.76    0.48
  -2   8  -4   11.09    0.41
  -2   8  -4   10.43    0.40
   3  -8   4    7.26    0.24
   3  -8   4    6.79    0.23
   3  -8   4    7.47    0.37
  -3  -8  -4    6.55    0.40
   3   8   4    6.36    0.39
  -3   8  -4    6.80    0.34
  -3   8  -4    7.55    0.34
  -3   8  -4    7.52    0.35
  -3   8  -4    7.05    0.32
   4  -8   4    4.01    0.30
  -4  -8  -4    4.25    0.33
  -4   8  -4    4.82    0.30
  -4   8  -4    4.94    0.41
  -4   8  -4    4.12    0.29
  -4   8  -4    4.36    0.29
   4   8   4    4.08    0.32
   5  -8   4    1.13    0.22
  -5  -8  -4    0.90    0.22
  -5   8  -4    1.23    0.18
  -5   8  -4    0.66    0.17
   5   8   4    0.75    0.21
  -5   8  -4    1.01    0.17
   6  -8   4    2.64    0.30
  -6  -8  -4    2.85    0.30
  -6   8  -4    2.82    0.24
   6   8   4    2.54    0.29
  -6   8  -4    2.57    0.23
   7  -8   4    0.08    0.21
  -7  -8  -4    0.69    0.24
   7   8   4    0.58    0.22
  -7   8  -4    0.44    0.16
   7   8   4    0.31    0.19
  -8  -8  -4    0.56    0.24
   8  -8   4    0.70    0.27
  -8   8  -4    0.71    0.19
   8   8   4    1.48    0.27
   8   8   4    0.79    0.23
  -9  -8  -4    0.04    0.23
   9  -8   4   -0.16    0.24
  -9   8  -4   -0.14    0.16
   9   8   4   -0.01    0.19
   9   8   4   -0.11    0.20
 -10  -8  -4    4.49    0.41
  10  -8   4    5.09    0.49
  10   8   4    5.11    0.42
 -10   8  -4    3.88    0.33
  10   8   4    4.32    0.42
  11  -9  -4    0.07    0.19
 -11  -9   4    0.15    0.26
 -11   9   4   -0.10    0.22
  11   9  -4    0.08    0.18
  11   9  -4    0.36    0.26
 -10  -9   4    4.14    0.40
  10  -9  -4    4.00    0.40
  10  -9  -4    5.49    0.38
  10   9  -4    4.62    0.35
  10   9  -4    4.21    0.42
 -10   9   4    4.54    0.40
   9  -9  -4   -0.08    0.17
  -9  -9   4    0.05    0.21
   9  -9  -4   -0.20    0.23
   9   9  -4   -0.19    0.15
  -9   9   4    0.26    0.20
   9   9  -4    0.07    0.22
  -8  -9   4    0.47    0.22
   8  -9  -4    0.35    0.23
   8  -9  -4    0.48    0.20
   8   9  -4    0.87    0.25
  -8   9   4    0.31    0.20
   8   9  -4    0.37    0.17
   7  -9  -4   -0.25    0.16
   7  -9  -4    0.01    0.20
  -7  -9   4   -0.29    0.17
  -7   9   4   -0.25    0.18
   7   9  -4   -0.06    0.19
   7   9  -4   -0.02    0.15
   6  -9  -4    3.44    0.29
   6  -9  -4    3.63    0.34
  -6  -9   4    2.64    0.28
   6   9  -4    3.53    0.35
   6   9  -4    3.15    0.26
  -6   9   4    2.88    0.30
  -5  -9   4   13.73    0.55
   5  -9  -4   13.98    0.53
   5  -9  -4   14.58    0.61
   5   9  -4   13.62    0.49
   5   9  -4   12.75    0.58
  -5   9   4   13.66    0.57
  -4  -9   4    0.69    0.18
   4  -9  -4    0.45    0.19
   4  -9  -4    0.23    0.19
   4   9  -4    0.68    0.16
  -4   9   4    0.75    0.19
  -4   9   4    0.50    0.21
  -3  -9   4    0.53    0.16
  -3  -9   4    0.51    0.17
   3  -9  -4    0.13    0.16
  -3   9   4    0.42    0.18
  -2  -9   4   13.56    0.49
   2  -9  -4   13.64    0.53
  -2  -9   4   13.39    0.47
  -2   9   4   14.12    0.54
   1  -9  -4    0.67    0.20
  -1  -9   4    0.79    0.16
  -1  -9   4    0.39    0.15
  -1  -9   4    0.61    0.13
   1   9  -4    0.76    0.19
  -1   9   4    0.97    0.20
   0  -9   4   10.44    0.38
   0  -9  -4    9.54    0.45
   0  -9   4   10.71    0.38
   0  -9   4   10.83    0.39
   0   9   4   10.35    0.46
   0   9  -4    9.90    0.43
   0   9  -4   10.53    0.45
  -1  -9  -4    3.51    0.29
   1  -9   4    3.20    0.23
   1  -9   4    3.36    0.22
   1  -9   4    3.16    0.24
  -1   9  -4    3.30    0.27
  -1   9  -4    3.54    0.27
   2  -9   4    0.94    0.19
   2  -9   4    0.52    0.12
   2  -9   4    0.79    0.12
  -2  -9  -4    1.01    0.22
  -2   9  -4    0.98    0.18
  -2   9  -4    0.93    0.18
   2   9   4    0.77    0.20
   3  -9   4    6.58    0.38
  -3  -9  -4    6.64    0.42
   3  -9   4    7.14    0.26
   3  -9   4    6.96    0.25
  -3   9  -4    7.02    0.37
   3   9   4    7.41    0.42
  -3   9  -4    6.84    0.35
  -4  -9  -4    7.61    0.44
   4  -9   4    7.61    0.42
  -4   9  -4    7.16    0.37
  -4   9  -4    6.64    0.37
   4   9   4    7.65    0.45
  -5  -9  -4   22.04    0.77
   5  -9   4   21.44    0.74
  -5   9  -4   21.79    0.69
  -5   9  -4   23.49    0.75
   5   9   4   21.66    0.76
   6  -9   4    5.87    0.43
  -6  -9  -4    6.56    0.44
  -6   9  -4    6.07    0.37
   6   9   4    5.71    0.42
   7  -9   4    0.10    0.23
  -7  -9  -4   -0.02    0.21
   7   9   4    0.29    0.21
  -7   9  -4    0.18    0.16
   7   9   4    0.15    0.22
   8  -9   4    1.76    0.33
  -8  -9  -4    1.90    0.31
   8   9   4    2.30    0.32
  -8   9  -4    2.05    0.25
   8   9   4    1.75    0.27
   9  -9   4    0.09    0.26
  -9  -9  -4   -0.11    0.22
   9   9   4   -0.02    0.21
   9   9   4    0.08    0.22
  -9   9  -4    0.12    0.19
 -10 -10   4    1.50    0.31
  10 -10  -4    1.49    0.25
  10 -10  -4    1.65    0.47
  10  10  -4    0.84    0.29
 -10  10   4    1.35    0.28
  10  10  -4    0.89    0.22
  -9 -10   4    1.59    0.29
   9 -10  -4    2.33    0.35
   9 -10  -4    1.60    0.25
   9  10  -4    2.01    0.25
  -9  10   4    1.90    0.30
   9  10  -4    1.39    0.32
   8 -10  -4    0.08    0.18
   8 -10  -4   -0.35    0.22
  -8 -10   4   -0.01    0.21
   8  10  -4   -0.03    0.16
   8  10  -4    0.08    0.23
  -8  10   4   -0.06    0.21
  -7 -10   4    8.21    0.48
   7 -10  -4    7.39    0.43
   7 -10  -4    7.17    0.51
  -7  10   4    7.98    0.48
   7  10  -4    7.03    0.40
   7  10  -4    6.69    0.51
  -6 -10   4    0.39    0.20
   6 -10  -4    0.95    0.25
   6 -10  -4    0.14    0.18
   6  10  -4    0.24    0.22
   6  10  -4    0.23    0.17
  -6  10   4    0.47    0.22
   5 -10  -4    1.29    0.23
   5 -10  -4    1.49    0.29
  -5 -10   4    1.36    0.24
  -5  10   4    1.11    0.23
   5  10  -4    1.32    0.21
   4 -10  -4   11.28    0.52
  -4 -10   4   12.59    0.51
  -4  10   4   12.19    0.55
   4  10  -4   11.98    0.48
   3 -10  -4   15.39    0.60
  -3 -10   4   15.24    0.56
  -3  10   4   16.31    0.62
  -2 -10   4    3.00    0.25
   2 -10  -4    3.25    0.30
  -2 -10   4    3.23    0.27
  -2  10   4    3.14    0.31
  -1 -10   4    1.08    0.18
   1 -10  -4    0.86    0.22
  -1 -10   4    0.99    0.20
  -1 -10   4    1.07    0.19
   1  10  -4    0.95    0.22
  -1  10   4    0.94    0.22
   0 -10   4    7.12    0.35
   0 -10   4    8.01    0.34
   0 -10   4    7.04    0.34
   0 -10  -4    7.89    0.43
   0  10  -4    7.61    0.41
   0  10   4    7.54    0.45
   0  10  -4    6.80    0.41
  -1 -10  -4    1.17    0.24
   1 -10   4    0.98    0.15
   1 -10   4    0.97    0.16
   1 -10   4    1.09    0.19
  -1  10  -4    1.21    0.22
  -1  10  -4    0.78    0.20
   2 -10   4    2.68    0.19
   2 -10   4    2.90    0.26
   2 -10   4    2.61    0.20
  -2 -10  -4    2.69    0.30
  -2  10  -4    2.81    0.28
   2  10   4    2.78    0.31
  -2  10  -4    2.94    0.27
  -3 -10  -4   23.09    0.77
   3 -10   4   22.66    0.59
   3 -10   4   22.37    0.60
   3 -10   4   21.80    0.72
  -3  10  -4   22.20    0.72
  -3  10  -4   22.21    0.71
   3  10   4   22.21    0.77
   4 -10   4   10.07    0.49
   4 -10   4   10.35    0.30
  -4 -10  -4    9.39    0.52
  -4  10  -4    9.98    0.45
   4  10   4   10.65    0.53
  -5 -10  -4    1.27    0.27
   5 -10   4    1.77    0.27
   5  10   4    1.98    0.28
  -5  10  -4    1.74    0.24
  -6 -10  -4    4.08    0.38
   6 -10   4    4.15    0.38
   6  10   4    4.72    0.39
  -6  10  -4    4.71    0.36
  -7 -10  -4    0.26    0.24
   7 -10   4    0.07    0.24
   7  10   4    0.28    0.22
  -7  10  -4    0.04    0.18
   8 -10   4    5.32    0.48
  -8 -10  -4    4.58    0.42
   8  10   4    5.31    0.42
   8  10   4    4.27    0.44
  -8  10  -4    4.97    0.37
   9 -11  -4    4.00    0.34
  -9 -11   4    3.14    0.37
   9 -11  -4    3.13    0.41
   9  11  -4    3.16    0.31
   9  11  -4    3.74    0.43
  -9  11   4    3.57    0.39
   8 -11  -4    2.24    0.35
  -8 -11   4    2.97    0.34
   8 -11  -4    2.85    0.30
   8  11  -4    3.06    0.30
   8  11  -4    2.72    0.38
  -8  11   4    2.49    0.34
  -7 -11   4    0.46    0.22
   7 -11  -4    0.50    0.25
   7 -11  -4    0.72    0.22
   7  11  -4    0.36    0.25
   7  11  -4    0.40    0.19
  -7  11   4    0.22    0.22
   6 -11  -4    0.12    0.20
  -6 -11   4   -0.06    0.20
   6  11  -4   -0.22    0.17
   6  11  -4   -0.18    0.20
  -6  11   4    0.07    0.20
   5 -11  -4    0.25    0.21
  -5 -11   4    0.53    0.22
   5  11  -4    0.29    0.18
  -5  11   4    0.40    0.22
   4 -11  -4   29.70    0.92
  -4 -11   4   29.72    0.91
  -4  11   4   30.34    0.95
   4  11  -4   30.07    0.89
   3 -11  -4    3.75    0.32
  -3 -11   4    3.14    0.29
  -3  11   4    3.28    0.33
  -2 -11   4    0.97    0.21
   2 -11  -4    0.91    0.23
  -2  11   4    0.95    0.24
  -1 -11   4   16.50    0.58
   1 -11  -4   16.70    0.66
  -1  11   4   17.52    0.67
   1  11  -4   16.16    0.92
   0 -11   4   17.88    0.57
   0 -11   4   17.39    0.58
   0 -11  -4   17.77    0.67
   1 -11   4   -0.09    0.15
   1 -11   4   -0.09    0.14
  -1 -11  -4   -0.09    0.19
  -1  11  -4    0.08    0.18
  -2 -11  -4    1.93    0.29
   2 -11   4    1.85    0.24
   2 -11   4    1.75    0.18
  -2  11  -4    1.68    0.25
   2  11   4    1.35    0.27
   3 -11   4    5.21    0.39
   3 -11   4    5.01    0.26
  -3 -11  -4    4.26    0.37
   3  11   4    6.28    0.45
  -3  11  -4    5.69    0.39
  -4 -11  -4    0.28    0.24
   4 -11   4   -0.04    0.20
  -4  11  -4    0.28    0.19
   4  11   4    0.35    0.23
   5 -11   4    4.21    0.38
  -5 -11  -4    4.95    0.42
   5  11   4    4.40    0.38
  -5  11  -4    4.93    0.36
   6 -11   4    3.47    0.38
  -6 -11  -4    3.73    0.39
   6  11   4    3.44    0.36
  -6  11  -4    4.39    0.35
  -7 -11  -4    0.20    0.25
   7 -11   4    0.26    0.27
   7  11   4    0.38    0.24
  -7  11  -4    0.27    0.21
  -8 -12   4    3.98    0.40
   8 -12  -4    5.04    0.53
   8 -12  -4    4.03    0.36
  -8  12   4    4.94    0.44
   8  12  -4    5.27    0.49
   8  12  -4    4.29    0.36
   7 -12  -4   -0.22    0.20
  -7 -12   4   -0.50    0.21
   7  12  -4   -0.06    0.25
  -7  12   4    0.15    0.23
   7  12  -4    0.14    0.19
   6 -12  -4    4.01    0.36
  -6 -12   4    4.18    0.38
  -6  12   4    3.90    0.39
   6  12  -4    3.49    0.41
   6  12  -4    3.67    0.33
  -5 -12   4    0.43    0.24
   5 -12  -4    0.95    0.25
   5  12  -4    0.40    0.21
  -5  12   4    0.43    0.25
   4 -12  -4   12.26    0.57
  -4 -12   4   11.95    0.56
  -4  12   4   11.99    0.61
   4  12  -4   11.90    0.53
  -3 -12   4   11.23    0.51
   3 -12  -4   11.15    0.55
  -3  12   4    9.95    0.58
  -2 -12   4   34.10    0.99
   2 -12  -4   33.82    1.04
  -2  12   4   34.63    1.08
   1 -12  -4    6.97    0.48
  -1 -12   4    5.89    0.39
  -1  12   4    5.03    0.41
   0 -12   4    3.13    0.27
   0 -12  -4    3.08    0.34
  -1 -12  -4    0.46    0.24
   1 -12   4    0.47    0.19
   1 -12   4    0.48    0.17
  -1  12  -4    0.52    0.22
   2 -12   4   -0.01    0.19
  -2 -12  -4    0.09    0.22
   2 -12   4    0.03    0.14
   2  12   4   -0.02    0.21
  -2  12  -4   -0.12    0.18
   3 -12   4   14.30    0.60
  -3 -12  -4   15.49    0.69
   3  12   4   15.34    0.67
  -3  12  -4   15.28    0.62
  -4 -12  -4    0.24    0.25
   4 -12   4    0.62    0.26
   4  12   4    1.15    0.28
  -4  12  -4    0.97    0.24
   5 -12   4   -0.08    0.24
  -5 -12  -4   -0.13    0.24
   5  12   4    0.07    0.23
  -5  12  -4    0.71    0.23
  -6 -12  -4    1.05    0.31
   6 -12   4    1.17    0.30
   6  12   4    1.04    0.28
  -6  12  -4    1.23    0.25
  -6 -13   4    1.98    0.32
   6 -13  -4    1.81    0.30
   6  13  -4    1.39    0.27
   6  13  -4    1.91    0.35
  -6  13   4    1.49    0.31
  -5 -13   4    1.53    0.28
   5 -13  -4    1.78    0.29
  -5  13   4    1.10    0.29
   5  13  -4    1.87    0.28
  -4 -13   4    1.18    0.27
   4 -13  -4    1.51    0.29
  -4  13   4    1.26    0.29
   4  13  -4    1.13    0.24
  -3 -13   4    0.30    0.22
   3 -13  -4    0.21    0.24
  -3  13   4    0.59    0.26
   2 -13  -4    1.35    0.29
  -2 -13   4    0.85    0.23
  -2  13   4    1.17    0.29
   1 -13  -4   23.00    0.84
  -1 -13   4   23.81    0.76
   0 -13  -4    6.25    0.47
   0 -13   4    6.77    0.40
   1 -13   4    0.88    0.20
  -1 -13  -4    0.71    0.27
   1 -13   4    1.21    0.26
   2 -13   4    3.25    0.31
  -2 -13  -4    2.84    0.36
  -2  13  -4    2.52    0.33
   2  13   4    2.56    0.34
   3 -13   4    0.78    0.24
  -3 -13  -4    0.76    0.28
  -3  13  -4    0.48    0.23
   3  13   4    0.25    0.24
  -4 -13  -4    0.26    0.27
   4 -13   4    0.33    0.24
   4  13   4    0.73    0.27
  -4  13  -4    0.13    0.23
   1 -14  -4    6.51    0.48
  -1 -14   4    6.25    0.43
 -14   0   5   -0.32    0.23
  14   0  -5    0.14    0.23
  14   0  -5    0.08    0.19
 -13   0   5   24.11    0.85
  13   0  -5   25.54    0.90
  13   0  -5   24.02    0.79
 -12   0   5   -0.01    0.21
  12   0  -5   -0.06    0.16
  12   0  -5   -0.10    0.20
  12   0  -5    0.04    0.10
  11   0  -5    3.73    0.35
  11   0  -5    3.14    0.27
  11   0  -5    3.03    0.22
 -11   0   5    2.97    0.30
 -10   0   5    0.26    0.18
  10   0  -5    0.15    0.11
  10   0  -5    0.61    0.19
 -10   0   5    0.24    0.17
  -9   0   5    5.53    0.29
  -9   0   5    5.33    0.34
   9   0  -5    5.63    0.26
  -9   0   5    5.13    0.35
   9   0  -5    4.87    0.35
   9   0  -5    5.84    0.30
   8   0  -5    0.16    0.15
   8   0  -5    0.19    0.10
   8   0  -5    0.13    0.11
  -8   0   5    0.35    0.11
  -8   0   5    0.19    0.14
  -8   0   5    0.26    0.14
   7   0  -5   53.34    1.37
   7   0  -5   55.95    1.32
  -7   0   5   53.67    1.33
  -7   0   5   55.10    1.29
  -7   0   5   56.88    1.38
   7   0  -5   54.47    1.29
  -6   0   5   -0.01    0.08
   6   0  -5   -0.03    0.11
  -6   0   5    0.18    0.13
   6   0  -5   -0.04    0.09
   6   0  -5   -0.01    0.10
  -6   0   5    0.04    0.11
   5   0  -5   27.56    0.71
  -5   0   5   27.88    0.75
   5   0  -5   28.06    0.75
  -5   0   5   27.76    0.67
  -5   0   5   27.87    0.72
   5   0  -5   26.92    0.71
   4   0  -5    0.01    0.09
   4   0  -5    0.02    0.10
  -4   0   5    0.02    0.09
  -4   0   5   -0.03    0.10
   4   0  -5    0.07    0.08
   3   0  -5    9.85    0.33
  -3   0   5   10.11    0.33
  -3   0   5   10.21    0.33
   3   0  -5   10.00    0.31
   3   0  -5   10.64    0.34
  -3   0   5   10.11    0.32
   2   0  -5    0.12    0.07
  -2   0   5    0.18    0.08
  -2   0   5    0.02    0.07
   2   0  -5   -0.05    0.08
  -2   0   5    0.08    0.07
   2   0  -5    0.00    0.09
  -1   0   5    2.46    0.12
  -1   0   5    2.25    0.15
   1   0  -5    2.15    0.12
   1   0  -5    2.12    0.15
  -1   0   5    2.40    0.12
  -1   0   5    2.23    0.16
  -1   0   5    2.12    0.13
   1   0  -5    2.06    0.13
   0   0   5    0.03    0.07
   0   0  -5    0.04    0.07
   0   0   5   -0.02    0.06
   0   0  -5    0.04    0.06
   0   0  -5   -0.06    0.06
   0   0   5   -0.02    0.07
   0   0   5    0.05    0.05
   0   0  -5   -0.04    0.05
   1   0   5  152.26    3.34
   1   0   5  154.97    3.34
   1   0   5  153.54    3.30
  -1   0  -5  153.00    3.34
  -1   0  -5  157.55    3.34
   1   0   5  153.52    3.36
  -2   0  -5    0.36    0.05
  -2   0  -5    0.48    0.10
   2   0   5    0.41    0.08
  -2   0  -5    0.28    0.07
   2   0   5    0.36    0.10
   2   0   5    0.57    0.11
   2   0   5    0.32    0.06
  -3   0  -5   53.14    1.21
  -3   0  -5   55.21    1.28
   3   0   5   54.10    1.28
   3   0   5   55.49    1.22
   3   0   5   53.94    1.28
  -3   0  -5   54.21    1.20
   4   0   5    0.18    0.11
  -4   0  -5    0.14    0.08
   4   0   5    0.05    0.10
  -4   0  -5   -0.07    0.05
  -4   0  -5    0.05    0.11
   5   0   5    0.43    0.14
  -5   0  -5    0.40    0.05
  -5   0  -5    0.27    0.09
   5   0   5    0.31    0.12
  -5   0  -5    0.34    0.13
   5   0   5    0.25    0.09
   6   0   5    0.02    0.12
  -6   0  -5    0.08    0.10
   6   0   5    0.14    0.12
   6   0   5   -0.01    0.08
  -6   0  -5    0.08    0.14
   7   0   5    0.06    0.11
   7   0   5    0.06    0.15
   7   0   5   -0.09    0.13
  -7   0  -5    0.17    0.12
   8   0   5   -0.01    0.12
   8   0   5    0.11    0.15
   8   0   5   -0.11    0.15
  -8   0  -5    0.05    0.13
   9   0   5   46.53    1.28
   9   0   5   46.02    1.18
   9   0   5   45.19    1.24
  -9   0  -5   46.65    1.18
 -10   0  -5   -0.16    0.16
  10   0   5   -0.27    0.17
 -11   0  -5    5.36    0.38
  11   0   5    4.82    0.40
  12   0   5   -0.11    0.21
 -12   0  -5   -0.23    0.18
  14  -1  -5    2.86    0.32
  14  -1  -5    2.44    0.34
 -14  -1   5    2.80    0.36
 -14   1   5    3.76    0.39
  14   1  -5    3.62    0.32
  14   1  -5    3.87    0.41
  13  -1  -5    0.31    0.23
 -13  -1   5   -0.27    0.22
  13  -1  -5    0.34    0.20
  13   1  -5    0.21    0.16
 -13   1   5    0.03    0.23
  13   1  -5    0.01    0.16
  13   1  -5   -0.15    0.21
  12  -1  -5   14.69    0.46
  12  -1  -5   15.07    0.58
 -12  -1   5   14.36    0.64
  12  -1  -5   16.02    0.66
  12   1  -5   15.69    0.67
  12   1  -5   15.09    0.48
 -12   1   5   15.34    0.63
  12   1  -5   15.36    0.55
  11  -1  -5    5.52    0.41
  11  -1  -5    5.45    0.27
 -11  -1   5    6.00    0.41
 -11   1   5    5.69    0.40
  11   1  -5    6.02    0.29
  11   1  -5    5.14    0.41
  11   1  -5    5.34    0.32
 -10  -1   5    5.73    0.38
  10  -1  -5    5.90    0.27
  10  -1  -5    5.45    0.39
 -10   1   5    5.96    0.40
  10   1  -5    6.14    0.41
  10   1  -5    6.02    0.31
  10   1  -5    6.34    0.28
 -10   1   5    5.97    0.38
   9  -1  -5   18.41    0.59
   9  -1  -5   19.34    0.66
  -9  -1   5   19.23    0.62
   9  -1  -5   18.34    0.53
  -9  -1   5   18.20    0.65
  -9  -1   5   18.65    0.57
   9   1  -5   18.97    0.60
   9   1  -5   18.38    0.65
  -9   1   5   17.73    0.57
  -9   1   5   18.09    0.62
  -9   1   5   19.73    0.66
   9   1  -5   18.99    0.55
   8  -1  -5    3.75    0.30
  -8  -1   5    4.52    0.24
  -8  -1   5    4.37    0.29
  -8  -1   5    4.37    0.31
   8  -1  -5    4.17    0.26
   8  -1  -5    3.76    0.22
  -8   1   5    4.12    0.24
   8   1  -5    3.72    0.23
   8   1  -5    4.07    0.30
   8   1  -5    4.19    0.26
  -8   1   5    4.13    0.30
  -8   1   5    4.09    0.29
   7  -1  -5    1.30    0.15
  -7  -1   5    1.44    0.14
  -7  -1   5    1.79    0.21
   7  -1  -5    1.13    0.17
  -7  -1   5    1.10    0.16
   7  -1  -5    1.24    0.14
   7   1  -5    1.69    0.17
   7   1  -5    0.98    0.17
  -7   1   5    0.97    0.15
  -7   1   5    1.28    0.19
   7   1  -5    1.46    0.15
  -7   1   5    1.48    0.15
   6  -1  -5  103.45    2.29
   6  -1  -5  105.04    2.32
  -6  -1   5  101.08    2.26
   6  -1  -5  101.33    2.36
  -6  -1   5  101.04    2.35
  -6  -1   5  102.30    2.32
  -6   1   5  102.53    2.32
  -6   1   5  102.14    2.35
   6   1  -5  103.14    2.31
  -6   1   5  103.77    2.29
   6   1  -5  103.46    2.30
   6   1  -5  100.81    2.35
  -5  -1   5   16.51    0.48
   5  -1  -5   16.26    0.48
  -5  -1   5   16.87    0.51
   5  -1  -5   16.44    0.51
   5  -1  -5   16.03    0.47
  -5  -1   5   16.29    0.42
   5   1  -5   16.74    0.48
  -5   1   5   16.63    0.47
   5   1  -5   16.66    0.51
   5   1  -5   15.98    0.48
  -5   1   5   15.68    0.51
  -5   1   5   16.98    0.49
  -4  -1   5  127.72    2.86
   4  -1  -5  126.12    2.83
  -4  -1   5  129.17    2.77
   4  -1  -5  134.58    2.85
  -4  -1   5  132.33    2.83
   4  -1  -5  131.59    2.87
   4   1  -5  132.88    2.85
   4   1  -5  125.82    2.83
   4   1  -5  122.35    2.85
  -4   1   5  127.28    2.84
  -4   1   5  125.35    2.83
  -4   1   5  131.15    2.86
   3  -1  -5   36.58    0.92
  -3  -1   5   39.76    0.92
   3  -1  -5   38.29    0.94
  -3  -1   5   38.71    0.94
  -3  -1   5   38.29    0.85
   3  -1  -5   40.40    0.94
  -3   1   5   39.11    0.94
   3   1  -5   39.41    0.92
  -3   1   5   39.59    0.94
  -3   1   5   40.53    0.93
   3   1  -5   39.66    0.95
   3   1  -5   39.22    0.94
   2  -1  -5    9.83    0.31
   2  -1  -5    9.08    0.29
  -2  -1   5    9.61    0.30
  -2  -1   5    9.66    0.28
   2  -1  -5   10.26    0.32
  -2   1   5    9.49    0.29
  -2   1   5   10.16    0.32
   2   1  -5   10.13    0.28
   2   1  -5    9.85    0.30
   2   1  -5    9.92    0.32
  -2   1   5   10.30    0.31
   1  -1  -5  142.23    3.21
  -1  -1   5  145.01    3.19
   1  -1  -5  145.53    3.18
  -1  -1   5  145.34    3.17
  -1  -1   5  150.25    3.17
  -1  -1   5  148.31    3.14
   1  -1  -5  147.71    3.20
   1   1  -5  153.37    3.22
  -1   1   5  143.80    3.19
  -1   1   5  148.52    3.21
   1   1  -5  150.57    3.18
  -1   1   5  147.76    3.18
   1   1  -5  150.69    3.15
   1   1  -5  145.14    3.16
   0  -1  -5    4.13    0.19
   0  -1   5    4.42    0.19
   0  -1   5    4.33    0.16
   0  -1  -5    4.20    0.20
   0  -1   5    4.50    0.13
   0  -1  -5    4.47    0.19
   0  -1  -5    4.34    0.17
   0   1  -5    4.78    0.16
   0   1   5    4.33    0.18
   0   1  -5    4.63    0.14
   0   1   5    4.32    0.19
   0   1   5    4.52    0.20
   0   1  -5    4.78    0.20
   0   1   5    4.76    0.19
  -1  -1  -5  342.58    7.29
  -1  -1  -5  328.33    7.30
  -1  -1  -5  341.53    7.42
   1  -1   5  342.20    7.30
   1  -1   5  343.83    7.50
   1   1   5  344.40    7.36
  -1   1  -5  334.95    7.34
   1   1   5  345.06    7.30
   1   1   5  334.30    7.27
   1   1   5  347.24    7.40
  -1   1  -5  341.87    7.33
  -2  -1  -5   74.92    1.65
   2  -1   5   76.35    1.70
  -2  -1  -5   73.59    1.66
  -2  -1  -5   74.85    1.70
   2  -1   5   75.34    1.71
   2   1   5   73.97    1.66
  -2   1  -5   75.82    1.67
  -2   1  -5   74.28    1.69
   2   1   5   77.24    1.71
   2   1   5   74.80    1.70
   2   1   5   75.80    1.67
   3  -1   5    0.21    0.05
  -3  -1  -5    0.19    0.06
  -3  -1  -5   -0.01    0.10
   3  -1   5    0.16    0.10
  -3  -1  -5    0.14    0.09
   3  -1   5    0.26    0.12
   3   1   5    0.20    0.10
  -3   1  -5    0.18    0.05
   3   1   5    0.10    0.10
  -3   1  -5    0.18    0.06
   3   1   5    0.11    0.07
  -3   1  -5    0.16    0.11
   3   1   5    0.14    0.08
   4  -1   5    0.73    0.13
  -4  -1  -5    0.63    0.13
  -4  -1  -5    0.58    0.11
   4  -1   5    0.65    0.13
  -4  -1  -5    0.65    0.08
  -4   1  -5    0.70    0.07
   4   1   5    0.72    0.10
   4   1   5    0.70    0.13
   4   1   5    0.65    0.08
  -4   1  -5    0.56    0.12
   4   1   5    0.54    0.12
  -4   1  -5    0.88    0.08
  -5  -1  -5   11.01    0.36
  -5  -1  -5   10.61    0.41
  -5  -1  -5   11.14    0.30
   5  -1   5   11.80    0.42
   5  -1   5   11.26    0.42
  -5   1  -5   11.15    0.33
   5   1   5   11.37    0.40
   5   1   5   11.64    0.31
   5   1   5   11.35    0.29
  -5   1  -5   11.75    0.42
   5   1   5   11.48    0.42
   5   1   5   11.80    0.37
  -5   1  -5   10.74    0.27
  -6  -1  -5   30.64    0.78
   6  -1   5   30.69    0.84
  -6  -1  -5   30.69    0.85
   6  -1   5   30.37    0.85
   6   1   5   28.99    0.84
   6   1   5   31.14    0.69
   6   1   5   30.65    0.83
  -6   1  -5   30.88    0.75
   6   1   5   29.84    0.69
   6   1   5   29.15    0.78
  -6   1  -5   30.31    0.84
   7  -1   5    0.35    0.15
  -7  -1  -5    0.85    0.15
   7  -1   5    0.75    0.13
   7   1   5    0.92    0.17
   7   1   5    0.88    0.18
   7   1   5    0.82    0.08
  -7   1  -5    0.63    0.13
   7   1   5    0.95    0.15
  -8  -1  -5   26.30    0.74
   8  -1   5   25.59    0.79
   8  -1   5   26.14    0.71
   8   1   5   25.50    0.61
  -8   1  -5   25.19    0.71
   8   1   5   25.10    0.81
   8   1   5   26.22    0.78
   8   1   5   26.55    0.75
   9  -1   5    0.46    0.18
   9  -1   5    0.51    0.15
  -9  -1  -5    0.83    0.18
  -9   1  -5    0.33    0.15
   9   1   5    0.49    0.18
   9   1   5    0.32    0.19
   9   1   5    0.54    0.16
  10  -1   5    1.46    0.27
 -10  -1  -5    1.42    0.23
 -10   1  -5    1.60    0.22
  10   1   5    1.57    0.25
  10   1   5    1.67    0.27
  10   1   5    1.70    0.25
  11  -1   5    2.44    0.32
 -11  -1  -5    2.76    0.29
  11   1   5    3.00    0.35
  11   1   5    2.46    0.30
 -11   1  -5    3.57    0.30
 -12  -1  -5    0.42    0.22
  12  -1   5    0.54    0.26
  12   1   5    0.37    0.22
 -12   1  -5    0.43    0.22
 -14  -2   5   -0.18    0.25
  14  -2  -5    0.15    0.22
  14  -2  -5    0.19    0.25
 -14   2   5    0.60    0.26
  14   2  -5    0.18    0.25
 -13  -2   5   14.96    0.66
  13  -2  -5   14.61    0.67
  13  -2  -5   13.71    0.60
  13   2  -5   13.88    0.48
 -13   2   5   15.25    0.66
  13   2  -5   15.14    0.69
  13   2  -5   13.72    0.53
  12  -2  -5    3.07    0.23
  12  -2  -5    3.88    0.38
  12  -2  -5    3.59    0.32
 -12  -2   5    3.58    0.35
 -12   2   5    3.28    0.34
  12   2  -5    3.26    0.35
  12   2  -5    3.93    0.28
  12   2  -5    3.62    0.25
 -11  -2   5    0.69    0.22
  11  -2  -5    0.90    0.14
  11  -2  -5    0.90    0.23
  11   2  -5    1.11    0.16
  11   2  -5    1.27    0.24
 -11   2   5    1.39    0.24
  11   2  -5    0.89    0.17
 -10  -2   5    1.42    0.24
  10  -2  -5    0.94    0.14
  10  -2  -5    0.70    0.20
 -10   2   5    0.85    0.20
  10   2  -5    0.73    0.21
  10   2  -5    0.75    0.14
  10   2  -5    1.26    0.16
 -10   2   5    0.76    0.20
  -9  -2   5    0.65    0.19
   9  -2  -5    0.88    0.13
  -9  -2   5    1.05    0.16
   9  -2  -5    1.09    0.17
   9  -2  -5    1.15    0.20
  -9  -2   5    0.74    0.18
  -9   2   5    0.83    0.20
  -9   2   5    0.90    0.19
   9   2  -5    0.90    0.14
   9   2  -5    1.06    0.15
   9   2  -5    0.96    0.20
  -9   2   5    0.96    0.19
  -8  -2   5    2.97    0.21
  -8  -2   5    3.04    0.27
  -8  -2   5    2.49    0.23
   8  -2  -5    2.88    0.22
   8  -2  -5    2.78    0.20
   8  -2  -5    2.93    0.27
  -8   2   5    2.54    0.20
   8   2  -5    2.90    0.23
  -8   2   5    3.18    0.27
   8   2  -5    2.96    0.21
  -8   2   5    2.98    0.24
   8   2  -5    2.21    0.23
  -8   2   5    2.74    0.19
   7  -2  -5    1.61    0.15
  -7  -2   5    1.67    0.14
   7  -2  -5    1.19    0.15
   7  -2  -5    2.30    0.23
  -7  -2   5    1.45    0.18
  -7  -2   5    2.11    0.22
  -7   2   5    1.83    0.21
  -7   2   5    1.35    0.14
  -7   2   5    1.71    0.19
   7   2  -5    1.75    0.21
   7   2  -5    1.52    0.17
  -6  -2   5    2.20    0.21
   6  -2  -5    1.84    0.19
  -6  -2   5    2.05    0.15
   6  -2  -5    2.00    0.17
  -6  -2   5    1.94    0.19
   6  -2  -5    1.94    0.16
   6   2  -5    2.11    0.20
  -6   2   5    2.20    0.19
  -6   2   5    2.25    0.21
   6   2  -5    2.07    0.16
   6   2  -5    2.56    0.20
  -6   2   5    2.35    0.18
   5  -2  -5   57.01    1.35
  -5  -2   5   59.77    1.39
  -5  -2   5   59.00    1.36
   5  -2  -5   57.46    1.35
  -5  -2   5   58.19    1.29
  -5   2   5   56.84    1.36
   5   2  -5   58.35    1.36
  -5   2   5   57.00    1.34
  -5   2   5   57.41    1.39
   5   2  -5   55.73    1.38
   5   2  -5   59.09    1.29
   4  -2  -5   10.58    0.35
  -4  -2   5   10.33    0.36
  -4  -2   5   10.92    0.35
   4  -2  -5   10.09    0.37
   4  -2  -5   11.17    0.35
  -4  -2   5   10.51    0.27
   4   2  -5   10.79    0.37
   4   2  -5   10.73    0.35
  -4   2   5   10.40    0.37
  -4   2   5    9.85    0.34
   4   2  -5   10.52    0.27
  -3  -2   5    0.45    0.11
   3  -2  -5    0.43    0.11
   3  -2  -5    0.38    0.10
   3  -2  -5    0.43    0.11
  -3  -2   5    0.38    0.09
   3   2  -5    0.46    0.04
   3   2  -5    0.39    0.11
  -3   2   5    0.29    0.10
  -3   2   5    0.63    0.12
  -3   2   5    0.44    0.11
   3   2  -5    0.53    0.09
  -2  -2   5   22.13    0.53
  -2  -2   5   21.81    0.56
   2  -2  -5   21.79    0.59
   2  -2  -5   22.41    0.58
   2  -2  -5   21.77    0.56
  -2  -2   5   21.37    0.53
  -2   2   5   21.74    0.57
  -2   2   5   22.27    0.57
  -2   2   5   22.11    0.58
   2   2  -5   22.70    0.56
   2   2  -5   22.76    0.54
   1  -2  -5    4.54    0.20
  -1  -2   5    4.49    0.18
   1  -2  -5    4.26    0.21
  -1  -2   5    4.52    0.13
   1  -2  -5    4.66    0.22
   1   2  -5    4.61    0.18
   1   2  -5    4.41    0.16
   1   2  -5    4.40    0.14
  -1   2   5    4.22    0.21
  -1   2   5    4.56    0.20
  -1   2   5    4.44    0.21
   0  -2  -5   10.70    0.32
   0  -2  -5   10.48    0.32
   0  -2  -5   10.94    0.34
   0  -2   5   11.03    0.33
   0  -2  -5   10.67    0.34
   0   2   5   11.08    0.34
   0   2   5   10.60    0.33
   0   2  -5   10.76    0.27
   0   2   5   11.25    0.34
   0   2  -5   10.85    0.29
   0   2   5   10.78    0.31
  -1  -2  -5  224.82    4.89
   1  -2   5  232.32    4.91
  -1  -2  -5  220.55    4.87
  -1  -2  -5  228.99    4.88
  -1  -2  -5  221.84    4.90
   1   2   5  223.51    4.89
  -1   2  -5  225.55    4.88
   1   2   5  230.71    4.91
   1   2   5  230.89    4.90
   1   2   5  230.16    4.90
   2  -2   5   45.83    1.10
  -2  -2  -5   47.02    1.06
  -2  -2  -5   46.36    1.07
  -2  -2  -5   44.52    1.10
   2   2   5   46.08    1.09
   2   2   5   46.20    1.07
   2   2   5   45.20    1.08
   2   2   5   46.30    1.10
  -2   2  -5   46.46    1.08
   3  -2   5    2.73    0.21
  -3  -2  -5    2.63    0.16
  -3  -2  -5    2.61    0.18
  -3  -2  -5    2.40    0.19
   3   2   5    2.57    0.18
   3   2   5    2.62    0.15
  -3   2  -5    2.51    0.11
  -3   2  -5    2.78    0.20
   3   2   5    2.42    0.14
   3   2   5    2.98    0.21
   4  -2   5   74.54    1.75
  -4  -2  -5   75.82    1.67
   4  -2   5   75.61    1.63
  -4  -2  -5   74.56    1.70
  -4  -2  -5   74.36    1.75
   4   2   5   75.58    1.73
  -4   2  -5   74.37    1.64
  -4   2  -5   74.77    1.65
   4   2   5   71.75    1.71
  -4   2  -5   76.42    1.74
   4   2   5   75.38    1.67
   4   2   5   76.36    1.66
  -4   2  -5   76.33    1.65
   4   2   5   74.25    1.75
  -5  -2  -5   28.62    0.75
  -5  -2  -5   28.59    0.80
   5  -2   5   27.92    0.79
  -5   2  -5   28.12    0.69
  -5   2  -5   28.87    0.66
  -5   2  -5   28.74    0.70
   5   2   5   30.00    0.70
   5   2   5   29.62    0.76
   5   2   5   29.28    0.69
  -5   2  -5   29.37    0.79
   5   2   5   27.43    0.79
   5   2   5   29.43    0.77
  -6  -2  -5   51.10    1.23
   6  -2   5   51.55    1.29
   6   2   5   49.53    1.24
  -6   2  -5   50.46    1.28
  -6   2  -5   51.02    1.19
   6   2   5   50.90    1.25
   6   2   5   50.52    1.16
  -6   2  -5   50.82    1.18
   6   2   5   50.45    1.15
   6   2   5   51.51    1.29
  -7  -2  -5    3.00    0.23
   7  -2   5    2.37    0.24
   7   2   5    3.06    0.24
   7   2   5    1.92    0.22
  -7   2  -5    2.63    0.21
  -7   2  -5    3.10    0.22
   7   2   5    3.06    0.17
   7   2   5    2.94    0.23
   7   2   5    2.84    0.14
   8  -2   5    4.08    0.24
  -8  -2  -5    4.47    0.31
   8  -2   5    3.57    0.31
   8   2   5    4.34    0.20
  -8   2  -5    3.61    0.27
  -8   2  -5    4.49    0.26
   8   2   5    4.03    0.30
   8   2   5    3.89    0.31
   8   2   5    4.00    0.29
   9  -2   5   -0.09    0.17
  -9  -2  -5   -0.07    0.16
   9  -2   5   -0.04    0.12
  -9   2  -5    0.16    0.14
   9   2   5    0.13    0.18
  -9   2  -5   -0.05    0.14
   9   2   5   -0.05    0.13
   9   2   5   -0.06    0.14
   9   2   5   -0.08    0.08
 -10  -2  -5    1.27    0.23
  10  -2   5    1.05    0.25
  10   2   5    1.07    0.22
 -10   2  -5    1.04    0.19
  10   2   5    0.75    0.23
  10   2   5    0.87    0.20
 -11  -2  -5    0.18    0.20
  11  -2   5    0.19    0.23
  11   2   5    0.25    0.22
  11   2   5    0.05    0.19
 -11   2  -5    0.39    0.18
  12  -2   5    2.15    0.34
 -12  -2  -5    2.21    0.31
  12   2   5    2.60    0.35
  12   2   5    2.88    0.33
 -12   2  -5    2.77    0.29
  14  -3  -5    6.44    0.52
  14  -3  -5    5.86    0.45
 -14  -3   5    8.09    0.55
 -14   3   5    5.88    0.47
  14   3  -5    7.51    0.55
  13  -3  -5    0.10    0.22
  13  -3  -5   -0.32    0.20
 -13  -3   5    0.40    0.25
  13   3  -5    0.02    0.13
  13   3  -5   -0.03    0.21
 -13   3   5    0.19    0.23
  12  -3  -5   11.18    0.58
 -12  -3   5   12.10    0.59
  12  -3  -5   12.01    0.55
  12  -3  -5   11.35    0.40
 -12   3   5   12.21    0.57
  12   3  -5   12.14    0.61
  12   3  -5   11.30    0.44
 -11  -3   5    0.87    0.23
  11  -3  -5    0.83    0.14
  11  -3  -5    0.80    0.23
  11   3  -5    1.09    0.16
  11   3  -5    0.96    0.16
 -11   3   5    1.10    0.23
  11   3  -5    0.69    0.22
 -10  -3   5    5.35    0.37
  10  -3  -5    4.68    0.26
  10  -3  -5    3.88    0.34
  10   3  -5    4.81    0.38
  10   3  -5    5.32    0.29
 -10   3   5    5.01    0.43
 -10   3   5    5.52    0.37
  10   3  -5    4.98    0.26
   9  -3  -5    0.84    0.20
   9  -3  -5    0.56    0.13
   9  -3  -5    1.12    0.17
  -9  -3   5    0.96    0.15
  -9  -3   5    0.66    0.19
  -9   3   5    0.41    0.18
   9   3  -5    0.72    0.15
   9   3  -5    1.29    0.14
  -9   3   5    0.84    0.13
   9   3  -5    1.09    0.21
  -9   3   5    0.93    0.20
   8  -3  -5    0.89    0.14
   8  -3  -5    0.87    0.15
  -8  -3   5    0.99    0.14
   8  -3  -5    0.43    0.16
  -8  -3   5    1.02    0.20
  -8  -3   5    0.82    0.17
   8   3  -5    1.10    0.15
  -8   3   5    0.80    0.13
  -8   3   5    0.78    0.17
  -8   3   5    0.81    0.18
   8   3  -5    0.73    0.16
   8   3  -5    0.96    0.19
   7  -3  -5    1.92    0.17
  -7  -3   5    1.86    0.22
   7  -3  -5    2.08    0.19
  -7  -3   5    1.96    0.20
  -7  -3   5    2.29    0.18
   7   3  -5    2.69    0.25
   7   3  -5    1.86    0.18
   7   3  -5    2.34    0.18
  -7   3   5    2.00    0.20
  -7   3   5    2.21    0.17
  -7   3   5    1.96    0.20
  -6  -3   5   11.40    0.35
   6  -3  -5   10.99    0.40
   6  -3  -5   10.98    0.43
  -6  -3   5   11.73    0.41
   6  -3  -5   10.91    0.38
  -6  -3   5   11.13    0.44
  -6   3   5   11.24    0.42
  -6   3   5   12.96    0.45
   6   3  -5   11.91    0.34
  -6   3   5   11.87    0.38
   6   3  -5   11.51    0.44
   6   3  -5   11.22    0.39
   5  -3  -5   38.71    0.95
   5  -3  -5   39.42    0.96
  -5  -3   5   39.26    0.96
   5  -3  -5   39.16    1.00
  -5  -3   5   37.68    0.89
  -5  -3   5   37.66    0.99
   5   3  -5   37.91    0.99
  -5   3   5   40.34    0.95
  -5   3   5   39.11    0.99
  -5   3   5   36.39    0.97
   5   3  -5   39.62    0.89
   5   3  -5   38.40    0.96
   4  -3  -5   59.87    1.42
   4  -3  -5   60.16    1.46
   4  -3  -5   59.90    1.42
  -4  -3   5   62.89    1.42
  -4  -3   5   59.83    1.44
  -4   3   5   63.18    1.46
   4   3  -5   60.71    1.45
   4   3  -5   63.64    1.35
  -4   3   5   60.22    1.43
   4   3  -5   62.34    1.42
  -4   3   5   60.77    1.42
   3  -3  -5   24.41    0.62
   3  -3  -5   25.62    0.66
  -3  -3   5   23.35    0.60
   3  -3  -5   23.57    0.63
   3   3  -5   23.50    0.60
   3   3  -5   23.25    0.54
  -3   3   5   23.30    0.62
  -3   3   5   24.05    0.65
  -3   3   5   23.17    0.63
   3   3  -5   22.27    0.63
   2  -3  -5    3.83    0.21
   2  -3  -5    3.86    0.21
  -2  -3   5    4.12    0.17
   2  -3  -5    3.92    0.24
  -2  -3   5    3.88    0.18
   2   3  -5    3.46    0.20
  -2   3   5    3.84    0.21
  -2   3   5    4.12    0.23
   2   3  -5    3.56    0.18
  -2   3   5    3.61    0.21
  -1  -3   5    0.98    0.07
  -1  -3   5    0.83    0.10
   1  -3  -5    0.83    0.14
   1  -3  -5    0.99    0.12
   1  -3  -5    0.67    0.12
   1  -3  -5    0.95    0.12
  -1  -3   5    1.04    0.07
  -1   3   5    1.32    0.14
  -1   3   5    1.00    0.13
   1   3  -5    0.96    0.09
   1   3  -5    0.69    0.10
  -1   3   5    0.97    0.13
   0  -3   5   26.54    0.65
   0  -3  -5   26.39    0.68
   0  -3  -5   26.68    0.67
   0  -3  -5   25.26    0.66
   0  -3  -5   26.22    0.69
   0   3   5   26.64    0.68
   0   3   5   26.00    0.67
   0   3  -5   26.88    0.60
   0   3   5   26.56    0.66
   0   3  -5   25.98    0.60
  -1  -3  -5   35.17    0.83
  -1  -3  -5   32.92    0.82
  -1  -3  -5   34.45    0.83
   1  -3   5   33.84    0.83
   1   3   5   34.08    0.81
   1   3   5   33.80    0.84
  -1   3  -5   32.83    0.76
  -1   3  -5   35.03    0.81
   1   3   5   33.84    0.83
  -1   3  -5   33.59    0.74
   1   3   5   33.06    0.85
  -2  -3  -5   89.50    2.04
   2  -3   5   88.83    2.03
  -2  -3  -5   90.36    2.01
  -2  -3  -5   91.99    2.01
  -2  -3  -5   88.51    2.00
   2   3   5   86.81    2.04
   2   3   5   89.43    2.01
   2   3   5   91.80    1.99
   2   3   5   88.23    2.01
  -2   3  -5   91.28    1.94
   2   3   5   89.50    2.03
  -2   3  -5   89.30    2.01
  -3  -3  -5   63.59    1.45
  -3  -3  -5   63.32    1.50
   3  -3   5   63.69    1.50
  -3  -3  -5   63.47    1.47
   3   3   5   64.88    1.48
  -3   3  -5   63.34    1.40
  -3   3  -5   65.25    1.48
  -3   3  -5   60.95    1.38
   3   3   5   63.43    1.51
   3   3   5   64.04    1.44
   3   3   5   63.88    1.46
  -3   3  -5   63.54    1.38
  -4  -3  -5   21.47    0.59
   4  -3   5   20.45    0.62
  -4  -3  -5   20.62    0.55
   4  -3   5   20.63    0.50
  -4  -3  -5   21.89    0.62
   4   3   5   20.97    0.55
   4   3   5   21.37    0.55
   4   3   5   20.68    0.62
   4   3   5   21.34    0.59
  -4   3  -5   20.65    0.52
  -4   3  -5   21.11    0.50
  -4   3  -5   20.83    0.60
  -5  -3  -5   15.11    0.48
   5  -3   5   14.84    0.40
   5  -3   5   14.13    0.51
  -5  -3  -5   14.11    0.50
  -5   3  -5   14.91    0.40
  -5   3  -5   15.16    0.50
   5   3   5   15.27    0.47
   5   3   5   14.38    0.42
   5   3   5   15.00    0.51
   5   3   5   14.65    0.42
  -5   3  -5   15.19    0.41
   5   3   5   14.47    0.48
   6  -3   5    6.18    0.35
  -6  -3  -5    6.76    0.33
   6   3   5    6.60    0.24
  -6   3  -5    6.46    0.25
   6   3   5    6.46    0.31
   6   3   5    6.68    0.35
  -6   3  -5    6.54    0.19
  -6   3  -5    6.31    0.19
   6   3   5    6.58    0.32
   6   3   5    6.49    0.26
  -6   3  -5    6.53    0.26
   7  -3   5   -0.02    0.15
  -7  -3  -5    0.22    0.14
   7   3   5    0.15    0.10
  -7   3  -5    0.19    0.11
  -7   3  -5    0.22    0.11
   7   3   5    0.06    0.12
   7   3   5    0.09    0.14
   7   3   5    0.19    0.08
   7   3   5   -0.02    0.12
   8  -3   5   11.17    0.51
  -8  -3  -5   11.87    0.48
   8   3   5   12.40    0.39
   8   3   5   11.33    0.46
   8   3   5   11.43    0.47
   8   3   5   11.29    0.51
   8   3   5   11.34    0.33
  -8   3  -5   11.59    0.41
  -8   3  -5   11.42    0.42
  -9  -3  -5    0.82    0.20
   9  -3   5    0.61    0.22
   9  -3   5    0.50    0.22
   9   3   5    0.25    0.16
  -9   3  -5    0.60    0.15
   9   3   5    0.59    0.18
   9   3   5    0.51    0.20
   9   3   5    0.84    0.22
  10  -3   5   -0.06    0.22
 -10  -3  -5    0.08    0.19
 -10   3  -5    0.21    0.15
  10   3   5    0.09    0.20
  10   3   5    0.00    0.16
  10   3   5    0.06    0.17
 -11  -3  -5    7.27    0.47
  11  -3   5    6.99    0.51
  11   3   5    8.30    0.52
 -11   3  -5    7.25    0.41
  11   3   5    7.47    0.44
  12  -3   5    0.36    0.26
 -12  -3  -5   -0.24    0.22
  12   3   5    0.06    0.23
  12   3   5    0.21    0.20
 -12   3  -5   -0.13    0.19
 -14  -4   5   10.89    0.63
  14  -4  -5   10.47    0.62
  14  -4  -5   10.29    0.58
 -14   4   5   10.05    0.60
  14   4  -5   10.82    0.64
 -13  -4   5    6.62    0.51
  13  -4  -5    4.80    0.42
  13  -4  -5    5.66    0.46
  13   4  -5    6.15    0.49
 -13   4   5    6.19    0.47
  13   4  -5    5.97    0.33
 -12  -4   5    0.15    0.22
  12  -4  -5    0.29    0.22
  12  -4  -5    0.06    0.12
  12   4  -5    0.18    0.21
  12   4  -5   -0.03    0.13
 -12   4   5   -0.10    0.21
  11  -4  -5   12.34    0.59
 -11  -4   5   14.16    0.58
  11  -4  -5   12.75    0.44
 -11   4   5   13.76    0.59
  11   4  -5   13.09    0.61
  11   4  -5   12.78    0.51
 -10  -4   5    2.58    0.28
  10  -4  -5    3.16    0.24
  10  -4  -5    3.50    0.32
 -10   4   5    2.75    0.28
  10   4  -5    2.92    0.31
  10   4  -5    3.05    0.25
 -10   4   5    3.26    0.23
   9  -4  -5    7.85    0.38
  -9  -4   5    7.30    0.40
   9  -4  -5    7.58    0.43
  -9  -4   5    7.98    0.34
   9  -4  -5    7.77    0.34
  -9   4   5    7.71    0.43
  -9   4   5    8.18    0.33
  -9   4   5    8.49    0.41
   9   4  -5    7.67    0.34
   9   4  -5    7.61    0.44
   8  -4  -5   16.18    0.59
  -8  -4   5   15.85    0.49
  -8  -4   5   16.16    0.57
   8  -4  -5   15.78    0.50
   8  -4  -5   16.67    0.53
  -8   4   5   15.92    0.58
  -8   4   5   15.45    0.49
   8   4  -5   16.19    0.49
   8   4  -5   15.79    0.60
  -8   4   5   17.01    0.57
  -7  -4   5    2.43    0.22
   7  -4  -5    2.71    0.22
   7  -4  -5    2.31    0.19
   7  -4  -5    2.78    0.26
  -7  -4   5    2.95    0.20
  -7   4   5    3.07    0.21
   7   4  -5    2.61    0.19
   7   4  -5    3.03    0.27
  -7   4   5    2.89    0.26
   7   4  -5    2.53    0.21
  -7   4   5    3.03    0.25
  -6  -4   5    2.39    0.21
   6  -4  -5    2.28    0.22
   6  -4  -5    2.20    0.18
   6  -4  -5    2.04    0.18
  -6  -4   5    2.51    0.17
  -6   4   5    2.65    0.23
  -6   4   5    1.91    0.19
  -6   4   5    2.50    0.19
   6   4  -5    2.55    0.24
   6   4  -5    2.54    0.17
   6   4  -5    2.56    0.21
   5  -4  -5    2.91    0.22
   5  -4  -5    3.15    0.24
   5  -4  -5    3.22    0.22
  -5  -4   5    2.92    0.21
  -5   4   5    3.60    0.25
   5   4  -5    3.31    0.17
   5   4  -5    3.33    0.25
  -5   4   5    3.58    0.21
   5   4  -5    3.60    0.23
  -5   4   5    3.37    0.25
   4  -4  -5   44.98    1.13
   4  -4  -5   46.35    1.13
   4  -4  -5   46.30    1.17
  -4  -4   5   45.72    1.12
   4   4  -5   45.03    1.15
   4   4  -5   48.80    1.13
   4   4  -5   47.42    1.06
  -4   4   5   45.56    1.14
  -4   4   5   47.34    1.13
  -4   4   5   50.51    1.18
  -3  -4   5    3.19    0.20
   3  -4  -5    2.93    0.22
   3  -4  -5    2.91    0.21
   3  -4  -5    3.57    0.22
   3  -4  -5    3.23    0.26
   3   4  -5    3.19    0.15
  -3   4   5    2.90    0.23
  -3   4   5    3.27    0.24
   3   4  -5    3.34    0.20
   3   4  -5    3.32    0.22
  -3   4   5    3.73    0.22
   2  -4  -5   44.16    1.04
   2  -4  -5   44.22    1.05
   2  -4  -5   41.39    1.07
  -2  -4   5   43.60    0.99
   2  -4  -5   42.69    1.04
  -2  -4   5   42.95    1.00
  -2   4   5   41.88    1.04
  -2   4   5   42.53    1.06
   2   4  -5   43.59    1.04
  -2   4   5   44.77    1.05
   2   4  -5   41.15    1.01
  -1  -4   5   33.25    0.75
   1  -4  -5   31.75    0.84
   1  -4  -5   31.16    0.81
   1  -4  -5   32.25    0.82
  -1  -4   5   32.16    0.75
  -1  -4   5   33.38    0.77
   1  -4  -5   32.73    0.82
  -1   4   5   33.28    0.82
   1   4  -5   31.88    0.77
  -1   4   5   32.98    0.82
  -1   4   5   33.17    0.84
   0  -4  -5  174.66    3.85
   0  -4  -5  180.51    3.86
   0  -4  -5  173.48    3.85
   0  -4   5  178.94    3.83
   0   4   5  169.02    3.87
   0   4  -5  170.63    3.79
   0   4   5  177.42    3.86
   0   4  -5  175.50    3.79
   0   4   5  181.82    3.84
   0   4   5  179.71    3.85
  -1  -4  -5  102.96    2.32
   1  -4   5  104.65    2.31
  -1  -4  -5  103.28    2.32
  -1  -4  -5  102.38    2.32
   1   4   5  106.26    2.32
   1   4   5  103.84    2.34
  -1   4  -5  101.80    2.24
  -1   4  -5  103.63    2.24
  -1   4  -5  101.11    2.26
   1   4   5  106.03    2.31
   1   4   5  102.99    2.34
  -2  -4  -5    2.56    0.19
  -2  -4  -5    2.38    0.18
  -2  -4  -5    2.56    0.19
   2  -4   5    2.22    0.18
  -2   4  -5    2.40    0.12
  -2   4  -5    2.40    0.12
  -2   4  -5    2.50    0.14
   2   4   5    2.37    0.18
   2   4   5    2.66    0.19
   2   4   5    2.48    0.20
   2   4   5    1.96    0.18
   3  -4   5    0.11    0.12
  -3  -4  -5    0.16    0.12
  -3  -4  -5    0.18    0.11
  -3   4  -5    0.12    0.11
   3   4   5    0.32    0.13
  -3   4  -5    0.41    0.07
  -3   4  -5    0.28    0.07
   3   4   5    0.24    0.10
   3   4   5    0.11    0.09
  -3   4  -5    0.34    0.07
   3   4   5    0.35    0.10
  -4  -4  -5  204.39    4.39
  -4  -4  -5  201.78    4.45
  -4  -4  -5  202.82    4.42
   4  -4   5  198.52    4.45
   4   4   5  202.75    4.39
  -4   4  -5  203.93    4.33
  -4   4  -5  200.79    4.43
   4   4   5  200.13    4.39
  -4   4  -5  198.03    4.34
   4   4   5  203.61    4.40
   4   4   5  202.15    4.46
  -4   4  -5  199.07    4.33
   5  -4   5    9.18    0.41
   5  -4   5    9.10    0.32
  -5  -4  -5    9.17    0.38
   5   4   5    9.17    0.33
   5   4   5    9.46    0.35
  -5   4  -5    9.37    0.30
  -5   4  -5    8.94    0.38
   5   4   5    8.60    0.32
  -5   4  -5    9.03    0.29
   5   4   5    9.19    0.40
   6  -4   5    2.34    0.25
  -6  -4  -5    2.72    0.23
   6   4   5    2.91    0.25
  -6   4  -5    2.48    0.19
  -6   4  -5    2.67    0.15
  -6   4  -5    2.75    0.18
   6   4   5    2.96    0.23
   6   4   5    3.10    0.19
   6   4   5    2.81    0.20
   6   4   5    2.51    0.25
  -7  -4  -5   14.23    0.51
   7  -4   5   13.41    0.55
   7   4   5   13.94    0.52
  -7   4  -5   13.46    0.34
  -7   4  -5   12.88    0.42
   7   4   5   13.24    0.41
   7   4   5   13.69    0.48
   7   4   5   13.43    0.53
  -7   4  -5   12.46    0.43
  -7   4  -5   12.79    0.33
   7   4   5   13.95    0.44
   8  -4   5    4.68    0.37
  -8  -4  -5    3.73    0.30
   8   4   5    3.50    0.31
   8   4   5    3.98    0.21
  -8   4  -5    4.08    0.26
  -8   4  -5    4.13    0.26
   8   4   5    3.81    0.29
   8   4   5    4.42    0.33
   8   4   5    4.51    0.26
   9  -4   5   17.14    0.68
  -9  -4  -5   16.94    0.64
  -9   4  -5   17.31    0.55
   9   4   5   16.59    0.63
   9   4   5   16.93    0.59
   9   4   5   17.18    0.67
  10  -4   5    9.99    0.54
 -10  -4  -5    9.36    0.50
  10   4   5    9.63    0.52
  10   4   5    9.26    0.45
 -10   4  -5   10.15    0.43
  10   4   5    9.41    0.48
  11  -4   5    4.32    0.41
 -11  -4  -5    5.54    0.41
 -11   4  -5    5.40    0.37
  11   4   5    5.26    0.39
  11   4   5    5.04    0.42
  13  -5  -5    0.37    0.26
 -13  -5   5    0.01    0.25
  13  -5  -5   -0.21    0.23
  13  -5  -5    0.22    0.20
  13   5  -5    0.26    0.15
 -13   5   5    0.37    0.24
  13   5  -5    0.13    0.23
 -12  -5   5    1.25    0.28
  12  -5  -5    1.94    0.31
  12  -5  -5    1.68    0.18
 -12   5   5    1.63    0.28
  12   5  -5    2.00    0.25
  12   5  -5    1.74    0.30
  11  -5  -5    7.95    0.50
 -11  -5   5    7.84    0.49
  11  -5  -5    8.58    0.36
  11   5  -5    7.77    0.50
  11   5  -5    8.96    0.41
 -11   5   5    7.54    0.47
 -10  -5   5    0.00    0.19
  10  -5  -5    0.21    0.21
  10  -5  -5    0.17    0.14
  10   5  -5    0.16    0.13
  10   5  -5    0.06    0.18
 -10   5   5    0.47    0.20
 -10   5   5    0.26    0.12
   9  -5  -5   -0.17    0.16
   9  -5  -5    0.01    0.12
  -9  -5   5   -0.14    0.12
  -9  -5   5   -0.24    0.17
   9   5  -5    0.04    0.12
  -9   5   5    0.05    0.16
  -9   5   5   -0.02    0.11
  -9   5   5    0.27    0.17
   9   5  -5   -0.19    0.15
   8  -5  -5   41.78    1.10
   8  -5  -5   43.37    1.08
   8  -5  -5   43.20    1.18
  -8  -5   5   43.16    1.14
  -8  -5   5   43.81    1.07
  -8   5   5   41.76    1.14
  -8   5   5   43.72    1.08
  -8   5   5   42.17    1.16
   8   5  -5   42.36    1.19
   8   5  -5   42.34    1.06
   7  -5  -5   13.48    0.52
   7  -5  -5   13.66    0.46
  -7  -5   5   12.84    0.49
   7  -5  -5   13.58    0.47
  -7   5   5   14.17    0.45
   7   5  -5   13.71    0.42
   7   5  -5   12.97    0.52
  -7   5   5   12.92    0.51
  -7   5   5   12.62    0.49
   6  -5  -5    5.62    0.30
   6  -5  -5    5.64    0.29
   6  -5  -5    5.52    0.34
   6  -5  -5    6.00    0.30
  -6  -5   5    5.50    0.31
   6   5  -5    5.95    0.34
  -6   5   5    6.05    0.33
   6   5  -5    5.76    0.24
  -6   5   5    5.22    0.28
   6   5  -5    5.45    0.29
  -6   5   5    5.38    0.32
  -5  -5   5    9.01    0.37
   5  -5  -5    9.49    0.37
   5  -5  -5    9.44    0.41
   5  -5  -5    9.50    0.37
   5  -5  -5   10.19    0.38
   5   5  -5    9.05    0.40
  -5   5   5    9.98    0.40
   5   5  -5    9.98    0.31
   5   5  -5    9.70    0.36
  -5   5   5    9.13    0.35
  -5   5   5    9.80    0.39
   4  -5  -5   76.34    1.79
   4  -5  -5   73.79    1.75
   4  -5  -5   73.67    1.75
   4  -5  -5   76.07    1.75
  -4  -5   5   75.78    1.73
  -4   5   5   77.86    1.79
   4   5  -5   71.08    1.77
  -4   5   5   76.51    1.75
  -4   5   5   77.58    1.76
   4   5  -5   73.41    1.74
   4   5  -5   75.06    1.68
  -3  -5   5    3.85    0.22
   3  -5  -5    3.66    0.25
   3  -5  -5    4.22    0.29
   3  -5  -5    3.64    0.24
   3  -5  -5    3.77    0.24
  -3  -5   5    4.03    0.22
  -3   5   5    3.75    0.25
   3   5  -5    4.01    0.22
  -3   5   5    3.75    0.22
  -3   5   5    4.20    0.27
   3   5  -5    3.92    0.26
   2  -5  -5    0.26    0.15
   2  -5  -5    0.40    0.14
   2  -5  -5    0.39    0.13
  -2  -5   5    0.52    0.11
  -2  -5   5    0.55    0.10
   2  -5  -5    0.46    0.13
  -2   5   5    0.67    0.14
  -2   5   5    0.20    0.11
  -2   5   5    0.45    0.15
   2   5  -5    0.45    0.10
   1  -5  -5    0.47    0.15
   1  -5  -5    0.82    0.15
   1  -5  -5    0.72    0.13
   1  -5  -5    0.67    0.14
  -1  -5   5    0.77    0.10
  -1  -5   5    0.82    0.11
  -1  -5   5    0.65    0.09
   1   5  -5    0.64    0.11
  -1   5   5    0.45    0.13
  -1   5   5    0.80    0.13
  -1   5   5    0.72    0.15
   0  -5  -5    6.63    0.30
   0  -5   5    6.60    0.26
   0  -5  -5    6.43    0.30
   0  -5  -5    6.42    0.30
   0  -5   5    6.40    0.19
   0  -5   5    6.45    0.19
   0   5  -5    6.13    0.23
   0   5   5    6.51    0.29
   0   5  -5    5.90    0.25
   0   5   5    6.00    0.30
   0   5   5    6.13    0.27
   0   5   5    5.68    0.30
  -1  -5  -5   47.64    1.20
   1  -5   5   50.29    1.19
  -1  -5  -5   50.09    1.22
  -1  -5  -5   49.26    1.21
   1   5   5   51.00    1.23
   1   5   5   48.83    1.23
  -1   5  -5   51.02    1.14
  -1   5  -5   50.51    1.14
  -1   5  -5   49.52    1.16
   1   5   5   49.83    1.19
   1   5   5   50.71    1.21
  -2  -5  -5   42.41    1.03
   2  -5   5   42.45    1.04
  -2  -5  -5   40.17    1.03
  -2  -5  -5   40.75    1.03
   2   5   5   40.96    1.05
  -2   5  -5   40.62    0.97
  -2   5  -5   40.84    0.95
   2   5   5   41.97    1.03
  -2   5  -5   41.52    0.96
   2   5   5   42.82    1.02
   2   5   5   40.35    1.06
  -3  -5  -5    7.28    0.33
  -3  -5  -5    7.97    0.33
   3  -5   5    6.79    0.32
  -3  -5  -5    7.82    0.35
  -3   5  -5    7.64    0.26
  -3   5  -5    7.43    0.25
   3   5   5    7.90    0.31
   3   5   5    7.68    0.36
   3   5   5    7.85    0.31
  -3   5  -5    7.47    0.25
  -4  -5  -5   27.24    0.75
   4  -5   5   26.69    0.76
   4   5   5   26.16    0.76
   4   5   5   26.12    0.71
   4   5   5   26.71    0.71
  -4   5  -5   25.10    0.64
   4   5   5   26.56    0.70
  -4   5  -5   26.06    0.65
  -4   5  -5   27.45    0.75
  -4   5  -5   26.71    0.67
  -5  -5  -5    0.17    0.15
   5  -5   5    0.05    0.15
  -5   5  -5    0.09    0.09
   5   5   5   -0.01    0.13
  -5   5  -5    0.15    0.09
  -5   5  -5    0.17    0.16
   5   5   5   -0.06    0.10
   5   5   5    0.08    0.10
   5   5   5    0.17    0.11
  -5   5  -5   -0.11    0.08
   6  -5   5    2.23    0.26
  -6  -5  -5    2.56    0.25
   6   5   5    2.89    0.27
   6   5   5    2.49    0.26
  -6   5  -5    2.30    0.18
  -6   5  -5    2.58    0.20
   6   5   5    2.97    0.22
   6   5   5    3.62    0.24
   6   5   5    2.87    0.22
  -6   5  -5    2.81    0.18
   7  -5   5    3.78    0.34
  -7  -5  -5    5.31    0.36
   7   5   5    4.29    0.25
  -7   5  -5    4.73    0.27
   7   5   5    4.11    0.27
   7   5   5    4.71    0.28
  -7   5  -5    3.76    0.25
   7   5   5    4.59    0.35
   7   5   5    3.60    0.30
  -7   5  -5    4.64    0.19
  -8  -5  -5   12.17    0.52
   8  -5   5   11.42    0.56
   8   5   5   11.40    0.52
   8   5   5   11.95    0.52
  -8   5  -5   10.96    0.30
  -8   5  -5   11.41    0.43
  -8   5  -5   12.21    0.43
   8   5   5   11.03    0.44
  -9  -5  -5    1.37    0.25
   9  -5   5    1.41    0.29
   9   5   5    1.44    0.24
   9   5   5    1.55    0.25
  -9   5  -5    1.94    0.22
   9   5   5    1.79    0.23
  10  -5   5    3.19    0.36
 -10  -5  -5    3.88    0.35
  10   5   5    3.10    0.34
 -10   5  -5    4.48    0.33
  10   5   5    3.67    0.36
  10   5   5    3.94    0.31
  11  -5   5    0.29    0.25
 -11  -5  -5    0.06    0.23
  11   5   5    0.20    0.23
  11   5   5   -0.03    0.17
 -11   5  -5    0.30    0.21
  13  -6  -5    2.81    0.38
 -13  -6   5    2.66    0.37
  13  -6  -5    2.98    0.30
[truncated: 5,796,987 more chars]
